# Supplementary material for: A substrate‐based ontology for human solute carriers
Source: Mol Syst Biol. 2020 Jul 22;16(7):e9652. doi: 10.15252/msb.20209652 (PMC7374931; doi:10.15252/msb.20209652)
Supplement: Supplementary file 2 — Table EV1 [file MSB-16-e9652-s002.xlsx]

## Sheet: README
Table EV1: SLC annotation and substrate ontology Sheet 1 "slc_annotation": Table containing a manually-curated annotation of 446 human SLCs. Columns A-C provide gene identifiers, columns D-L contain annotation categories and references. Sheet 2 "substrate_ontology": A mapping of SLCs to their associated substrate ontology terms in long format. Subontology column specifies whether the ontology ter…

## Sheet: slc_annotation
Entrez_ID	Ensembl_ID	HGNC_symbol	Substrate_class	Substrates	Substrates_PMID	Coupled_ions	Coupled_ions_PMID	Transport_mechanism	Transport_system_PMID	Subcellular_localization	Subcellular_localization_PMID
56172	ENSG00000154122	ANKH	Orphan			Unknown		Unknown		Unknown
1201	ENSG00000188603	CLN3	Orphan			Unknown		Unknown		Endosome; Lysosome	15471887, 22261744
84925	ENSG00000138463	DIRC2	Orphan			Unknown		Unknown		Lysosome	21692750
28982	ENSG00000162769	FLVCR1	Other	Heme	15369674	Unknown		Unknown		Plasma membrane	18815190
55640	ENSG00000119686	FLVCR2	Other	Heme	20823265	Unknown		Unknown		Unknown
3954	ENSG00000168924	LETM1	Ion	Ca2+	23716663, 19797662	H+	19797662	Antiporter	23716663, 19797662	Mitochondria	23716663
137994	ENSG00000165046	LETM2	Orphan			Unknown		Unknown		Mitochondria
25875	ENSG00000050426	LETMD1	Orphan			Unknown		Unknown		Mitochondria	18045496
84061	ENSG00000102158	MAGT1	Ion	Mg2+	19717468	Unknown		Unknown		ER; Plasma membrane	19717468, 25135935
64747	ENSG00000118855	MFSD1	Orphan			Unknown		Unknown		Plasma membrane	27981419
10227	ENSG00000109736	MFSD10	Other	Diclofenac; Indomethacin; Organic anions	18638446	Unknown		Unknown		Plasma membrane	18638446
79157	ENSG00000092931	MFSD11	Orphan			Unknown		Unknown		Unknown
126321	ENSG00000161091	MFSD12	Orphan			Unknown		Unknown		Unknown
79847	ENSG00000138111	MFSD13A	Orphan			Unknown		Unknown		Unknown
64645	ENSG00000156875	MFSD14A	Orphan			Unknown		Unknown		Unknown
84641	ENSG00000148110	MFSD14B	Orphan			Unknown		Unknown		Unknown
84879	ENSG00000168389	MFSD2A	Lipid	Docosahexaenoic acid	24828044	Na+	24828044	Symporter	24828044	Plasma membrane	26005868
388931	ENSG00000205639	MFSD2B	Lipid	Sphingolipids	29563527	Unknown		Unknown		Unknown
113655	ENSG00000167700	MFSD3	Orphan			Unknown		Unknown		Unknown
148808	ENSG00000174514	MFSD4A	Orphan			Unknown		Unknown		Unknown
91749	ENSG00000173214	MFSD4B	Orphan			Unknown		Unknown		Unknown
84975	ENSG00000182544	MFSD5	Orphan			Unknown		Unknown		Unknown
54842	ENSG00000151690	MFSD6	Orphan			Unknown		Unknown		Unknown
162387	ENSG00000185156	MFSD6L	Orphan			Unknown		Unknown		Unknown
256471	ENSG00000164073	MFSD8	Orphan			Unknown		Unknown		Lysosome	20826447
84804	ENSG00000135953	MFSD9	Orphan			Unknown		Unknown		Unknown
51660	ENSG00000060762	MPC1	Other	Pyruvate	22628554	Unknown		Unknown		Mitochondria	22628558
347411	ENSG00000238205	MPC1L	Other	Pyruvate	27317664	Unknown		Unknown		Mitochondria	27317664
25874	ENSG00000143158	MPC2	Other	Pyruvate	22628558	Unknown		Unknown		Mitochondria	22628558
23787	ENSG00000137409	MTCH1	Orphan			Unknown		Unknown		Mitochondria	12377771
23788	ENSG00000109919	MTCH2	Orphan			Unknown		Unknown		Mitochondria	20436477
123606	ENSG00000170113	NIPA1	Ion	Mg2+	31207912	Unknown		Unknown		Endosome; Plasma membrane	17166836, 31207912
81614	ENSG00000140157	NIPA2	Ion	Mg2+	31207912	Unknown		Unknown		Endosome; Plasma membrane	25347071
152519	ENSG00000163293	NIPAL1	Ion	Mg2+	29464350	Unknown		Unknown		Plasma membrane	25347071
79815	ENSG00000104361	NIPAL2	Orphan			Unknown		Unknown		Unknown
57185	ENSG00000001461	NIPAL3	Orphan			Unknown		Unknown		Unknown
348938	ENSG00000172548	NIPAL4	Ion	Mg2+	26456858	Unknown		Unknown		Unknown
4864	ENSG00000141458	NPC1	Lipid	Cholesterol	17989073, 17989072	Unknown		Unknown		Endosome; Golgi; Lysosome	10479477
29881	ENSG00000015520	NPC1L1	Lipid	Cholesterol; Sitosterol	14976318, 17135346	Unknown		Unknown		Endosome; Lysosome; Plasma membrane	16829661, 16407187
4948	ENSG00000104044	OCA2	Orphan			Unknown		Unknown		Lysosome; Melanosome	25513726, 19116314
6005	ENSG00000112077	RHAG	Ion	NH4+	15856280	H+		Antiporter	15856280	Plasma membrane	15929723
57127	ENSG00000132677	RHBG	Ion	NH4+	15929723	Unknown		Unknown		Plasma membrane	15929723
51458	ENSG00000140519	RHCG	Ion	NH4+	15929723	Unknown		Unknown		Plasma membrane	15929723
94081	ENSG00000164466	SFXN1	Amino acid	Alanine; Cysteine; Glycine; Serine	30442778	Unknown		Unknown		Mitochondria	30442778
118980	ENSG00000156398	SFXN2	Heavy metal	Fe2+	30570704	Unknown		Unknown		Mitochondria	30570704
81855	ENSG00000107819	SFXN3	Amino acid	Serine	30442778	Unknown		Unknown		Mitochondria	30442778
119559	ENSG00000183605	SFXN4	Orphan			Unknown		Unknown		Mitochondria	30442778
94097	ENSG00000144040	SFXN5	Orphan			Unknown		Unknown		Mitochondria	30442778
6554	ENSG00000100652	SLC10A1	Other	Bile acids; Taurocholate	8132774, 12851823	Na+		Symporter	17491011	Plasma membrane	17491011, 7958692
6555	ENSG00000125255	SLC10A2	Other	Bile acids	9458785, 8288599, 7592981, 12851823, 9856990	Na+	9458785	Symporter	23506869	Plasma membrane	17491011, 11230727
8273	ENSG00000126903	SLC10A3	Orphan			Unknown		Unknown		Unknown
201780	ENSG00000145248	SLC10A4	Orphan			Unknown		Unknown		Plasma membrane; Vesicles	17106928, 25176177
347051	ENSG00000253598	SLC10A5	Orphan			Unknown		Unknown		Plasma membrane	17632081
345274	ENSG00000145283	SLC10A6	Lipid	Sulfo-conjugated steroid hormones	17491011, 23667501	Na+	17491011	Unknown		Plasma membrane	17491011, 23667501
84068	ENSG00000120519	SLC10A7	Orphan			Unknown		Unknown		Plasma membrane	17628207
6556	ENSG00000018280	SLC11A1	Heavy metal	Fe2+	11237855	H+	11237855	Antiporter	11237855	Granules; Phagosome	12070036
4891	ENSG00000110911	SLC11A2	Heavy metal	Cd2+; Co2+; Cu2+; Fe2+; Mn2+; Ni2+; Pb2+; V3+; VO2+	10625641, 11005764, 17109629	H+		Symporter	10625641	Endosome; Lysosome; Plasma membrane	10625641, 10751401
6557	ENSG00000074803	SLC12A1	Ion	Cl-; K+; Na+	3669063	Cl-; K+; Na+	3669063	Symporter	3950574	Plasma membrane	8021284
6558	ENSG00000064651	SLC12A2	Ion	Cl-; K+; Na+	3669063	Cl-; K+; Na+		Symporter	3669063	Plasma membrane	8021284, 7629105
6559	ENSG00000070915	SLC12A3	Ion	Cl-; Na+	8670281, 8812482	Cl-; Na+	8812482	Symporter	8812482, 8464884	Plasma membrane	12039972, 8021284
6560	ENSG00000124067	SLC12A4	Ion	Cl-; K+	8663127	Cl-; K+	8663127	Symporter	8663127, 6736252 (not in human cells but first characterization)	Cytoplasm; Plasma membrane	16949074, 11410710
57468	ENSG00000124140	SLC12A5	Ion	Cl-; K+	9374636, 12106695	Cl-; K+		Symporter	12106695	Plasma membrane	28785725, 10212246 (in murine expression system)
9990	ENSG00000140199	SLC12A6	Ion	Cl-; K+	10187864, 10347194, 10600773	Cl-; K+		Symporter	10187864	Plasma membrane	16048901
10723	ENSG00000113504	SLC12A7	Ion	Cl-; K+	10347194	Cl-; K+		Symporter	10913127	Plasma membrane	16949074, 18984587
84561	ENSG00000221955	SLC12A8	Orphan			Unknown		Unknown		Unknown
56996	ENSG00000146828	SLC12A9	Orphan			Unknown		Unknown		Unknown
6561	ENSG00000081800	SLC13A1	Ion	SO42-	11161786	Na+	11161786	Symporter	11161786	Unknown
9058	ENSG00000007216	SLC13A2	Other	Citrate; Succinate	8967342	Na+	8967342	Symporter	8967342	Plasma membrane	27927654
64849	ENSG00000158296	SLC13A3	Other	2-oxoglutarate; 2,2-dimethylsuccinate; 2,3-dimercaptosuccinate; 2,3-dimethylsuccinate; Carglumic acid; Fumarate; Glutarate; Glutathione; Malate; Oxaloacetate; Succinate	15561973, 24247155, 25354943	Na+	15561973	Symporter	15561973	Plasma membrane	17426067, 21865262
26266	ENSG00000164707	SLC13A4	Ion	SO42-	15607730, 10535998	Na+		Symporter	15607730, 10535998	Plasma membrane	28385533
284111	ENSG00000141485	SLC13A5	Other	Citrate; Pyruvate; Succinate	30054523, 12826022, 12445824	Na+		Symporter	30054523, 12826022, 12445824	Plasma membrane	30054523
6563	ENSG00000141469	SLC14A1	Ion	Urea	8997401	None	8997401	Uniporter	8997401	Unknown
8170	ENSG00000132874	SLC14A2	Ion	Urea	8997401	None		Uniporter	8997401	Unknown
6564	ENSG00000088386	SLC15A1	Peptide	Ala-Pro; Ala-Pro-Gly; Cefadroxil; Cephalexin; Cyclacillin; Gly-Gly-Ile; Gly-Gly-Pro; Gly-Pro; Leu-Pro	9610386, 10561591	H+	9610386	Symporter	9610386	Plasma membrane	11741253, 11741208
6565	ENSG00000163406	SLC15A2	Peptide	Ala-Ala; Ala-Asp; Ala-Lys; Amoxicillin; Ampicillin; Asp-Lys; Cefaclor; Cefadroxil; Cephalexin; Glycylsarcosine; Lys-Ala	7495840, 18367661, 16434549,18367661, 16434549	H+	7495840	Symporter	7495840	Plasma membrane	16434549
51296	ENSG00000110446	SLC15A3	Peptide	Cefadroxil; Gly-Gly-Gly; Glycylsarcosine; Histidine; MDP-rhodamine; Valacyclovir	24695226, 31254495	H+		Symporter	24695226, 31254495, 11336635	Lysosome	24695226, 11336635 (rat)
121260	ENSG00000139370	SLC15A4	Peptide	Gly-Gly-Gly; Histidine; MDP; Tri-DAP	29224352, 9092568	H+		Symporter	29224352, 9092568 (rat)	Lysosome	24695226
729025	ENSG00000188991	SLC15A5	Orphan			Unknown		Unknown		Unknown
6566	ENSG00000155380	SLC16A1	Other	Acetoacetate; D-beta-hydroxybutyrate; Ketone bodies; Lactate; Monocarboxylates; Pyruvate	23506875, 10510291, 12739169	H+	23506875	Symporter	22131303	Plasma membrane	15505343; 17127621
117247	ENSG00000112394	SLC16A10	Amino acid	Phenylalanine; Tryptophan; Tyrosine; Thyroxine (T4); Triiodothyronine (T3)	11827462; 18337592	None		Uniporter	23506875, 23045339	Plasma membrane	16245314, 23045339, 18337592
162515	ENSG00000174326	SLC16A11	Other	Pyruvate	28666119	H+	28666119	Symporter	28666119	ER; Plasma membrane	28666119, 24390345
387700	ENSG00000152779	SLC16A12	Other	Creatine	23578822	None	23578822	Uniporter	23578822	Plasma membrane	21778275
201232	ENSG00000174327	SLC16A13	Orphan			Unknown		Unknown		Golgi; Plasma membrane	24390345
151473	ENSG00000163053	SLC16A14	Orphan			Unknown		Unknown		Unknown
6567	ENSG00000147100	SLC16A2	Other	3,3',5'-triiodothyronine (rT3); Diiodothyronine (T2); Thyroxine (T4); Triiodothyronine (T3)	18337592, 21835056, 12871948, 16887882	None		Uniporter		Plasma membrane	23550058
9123	ENSG00000141526	SLC16A3	Other	Acetate; Acetoacetate; Beta-hydroxybutyrate; Ketone bodies; Lactate	23506875	H+	23506875	Symporter	23506875	Nucleus; Plasma membrane	15505343
9122	ENSG00000168679	SLC16A4	Orphan			Unknown		Unknown		Plasma membrane	15901598
9121	ENSG00000170190	SLC16A5	Orphan			Unknown	16174808	Unknown		Plasma membrane	23935065
9120	ENSG00000108932	SLC16A6	Orphan			Unknown		Unknown		Plasma membrane	20392797
9194	ENSG00000118596	SLC16A7	Other	Ketone bodies; Lactate; Pyruvate	23506875, 9786900	H+		Symporter	23506875	Plasma membrane	9786900 , 15505343
23539	ENSG00000100156	SLC16A8	Other	Lactate	23506875	H+		Symporter	23506875; 22131303	Plasma membrane	12657613
220963	ENSG00000165449	SLC16A9	Other	Carnitine	21886157	Unknown		Unknown		Plasma membrane; Unknown	25551756
6568	ENSG00000124568	SLC17A1	Ion	Urate	27906618, 25252215	Na+	7826357	Symporter	7826357	Plasma membrane	27906618
10246	ENSG00000112337	SLC17A2	Ion	Aminohippuric acid; Urate	25972451	Unknown		Unknown		Unknown
10786	ENSG00000124564	SLC17A3	Other	Bumetanide; Estradiol-17-beta-glucuronide; Estrone-3-sulfate; Ochratoxin A; Aminohippuric acid; Urate	20810651	Na+		Unknown		Plasma membrane	23506876
10050	ENSG00000146039	SLC17A4	Ion	Aminohippuric acid; Aspirin; Ibuprofen; Pravastatin; Salicylate; Triiodothyronine (T3); Urate	22460716, 30367059	Unknown		Unknown		Unknown
26503	ENSG00000119899	SLC17A5	Carbohydrate	D-glucuronic acid; Gluconic acid; Lactate; NO3-; Pyruvate; Sialic acid	15510212, 22778404	H+	15510212	Symporter	15510212	Lysosome; Plasma membrane	12359136, 15510212, 22778404
57084	ENSG00000091664	SLC17A6	Amino acid	Glutamic acid; PO43-	10820226, 11698620	Cl-; H+; Na+		Unknown		Vesicles	20631852
57030	ENSG00000104888	SLC17A7	Ion	PO43-	8202535	Na+	8202535	Unknown		Plasma membrane	20631852, 16516863
246213	ENSG00000179520	SLC17A8	Amino acid	Glutamic acid	12151341	Unknown		Unknown		Vesicles	16516863
63910	ENSG00000101194	SLC17A9	Nucleoside/Nucleotide	ATP	18375752, 23876310	Unknown		Unknown		Granules; Lysosome; Vesicles	23876310, 23467297
6570	ENSG00000036565	SLC18A1	Other	Dopamine; Epinephrine; Noradrenaline; Serotonin	16326835, 8643547, 23337945	H+	8643547	Antiporter	8643547	Vesicles	16326835
6571	ENSG00000165646	SLC18A2	Other	Dopamine; Epinephrine; Histamine; Noradrenaline; Serotonin	8643547	H+	8643547	Antiporter	8643547	Vesicles	23404442
6572	ENSG00000187714	SLC18A3	Other	Acetylcholine; Serotonin	8910293, 25355561	H+	8910293	Antiporter	8910293	Vesicles	12417445
116843	ENSG00000146409	SLC18B1	Other	CDg16; Serotonin; Spermidine; Spermine	25355561, 30846702	H+	25355561	Antiporter	25355561	Vesicles	30846702
6573	ENSG00000173638	SLC19A1	Vitamin	Folic acid; Thiamine; 2'-3'-cGAMP	7641195, 8276792, 9111015, 31511694, 31126740	5-formyl THF; ADP; AMP; Cl-; PO43-; SO42-	6972215	Antiporter	6972215, 5289428, 6471097	Plasma membrane	25613900
10560	ENSG00000117479	SLC19A2	Vitamin	Thiamine	10542220, 10391222	H+		Antiporter	9630634, 10542220	Plasma membrane	21836059, 26549656
80704	ENSG00000135917	SLC19A3	Vitamin	Thiamine	11731220	H+	11731220	Antiporter	11731220	Plasma membrane	21873635
6505	ENSG00000106688	SLC1A1	Amino acid	Aspartic acid; Glutamic acid	7914198, 7521911	H+; K+; Na+		Symporter; Antiporter	2901670 , 8857541	Plasma membrane	9435692, 25515313, 21123949, 7914198, 8857541
6506	ENSG00000110436	SLC1A2	Amino acid	Aspartic acid; Glutamic acid	7521911, 15265858	H+; K+; Na+	2901670	Symporter; Antiporter	2901670	Plasma membrane	25064059, 15187084, 7521911
6507	ENSG00000079215	SLC1A3	Amino acid	Aspartic acid; Glutamic acid	26690923, 7521911, 20477940, 28032905	H+; K+; Na+		Symporter; Antiporter	20477940	Plasma membrane	28032905, 7521911, 26690923,
6509	ENSG00000115902	SLC1A4	Amino acid	Alanine; Cysteine; Proline; Serine; Threonine	8101838, 8340364, 11824937, 14502423	Na+		Symporter	8340364, 8101838, 14502423	Plasma membrane	8340364, 8101838, 30185558
6510	ENSG00000105281	SLC1A5	Amino acid	Alanine; Asparagine; Cysteine; Glutamic acid; Glutamine; Glycine; Leucine; Methionine; Serine; Threonine; Valine	8702519, 10698697, 8662767 (this last ref - most extensive transport study is done with mouse SLC1A5!)	Na+		Symporter	8702519, 10698697	Plasma membrane; Mitochondria	29563155, 29872227, 8702519, 27865832, 31866442
6511	ENSG00000105143	SLC1A6	Amino acid	Aspartic acid; Glutamic acid	7791878, 26690923	Cl-; H+; K+; Na+	7791878	Symporter; Antiporter	7791878, 8857541	Plasma membrane	9330365, 16212990, 26690923, 7791878
6512	ENSG00000162383	SLC1A7	Amino acid	Glutamic acid	9108121	Cl-; H+; K+; Na+	9108121	Symporter; Antiporter	9108121, 28611584	Plasma membrane	9108121, 28611584, 9667010
6574	ENSG00000144136	SLC20A1	Ion	PO43-	8041748, 7929240, 19726692	Na+		Symporter	8041748, 7929240	ER; Plasma membrane; Vesicles	19726692, www.proteinatlas.org
6575	ENSG00000168575	SLC20A2	Ion	PO43-	23398154, 22327515, 28722801, 23398154, 21406290	Na+		Symporter	17494632, 23398154	Cytoplasm; Plasma membrane	20526720, 9151850, 28722801
6580	ENSG00000175003	SLC22A1	Other	1-methyl-4-phenylpyridinium (MPP+); Acetylcholine; Aciclovir; Aflatoxin B1; Agmatine; Choline; Cimetidine; Dopamine; Ethidium bromide; Ganciclovir; Imatinib; Metformin; Monoamine; N1-methylnicotinamide; Oxaliplatin; Serotonin; Sorafenib; Tetraethylammonium (TEA); Tramadol	7990927, 21103969, 23482500, 23506881, 21562485, 16436500, 14576340, 23223357, 20863201, 17609683, 14576340, 15219980, 9558463, 12883891	None		Uniporter	12883891	Plasma membrane	18157518, 19591196, 23506881,15717059, 23680637
387775	ENSG00000184999	SLC22A10	Orphan			Unknown		Unknown		Unknown
55867	ENSG00000168065	SLC22A11	Ion	Bumetanide; Dehydroepiandrosterone sulfate; Estrone-3-sulfate; Methotrexate; Ochratoxin A; Pravastatin; Prostaglandin E2; Prostaglandin F2 alpha; Tetracycline; Urate; Zidovudine	10660625, 10660625, 10660625, 14610216, 12130730, 17455113, 11907186, 11907186, 11855680, 17674156, 17229912, 11861798	Unknown		Unknown		Plasma membrane	15576633, 18985008
116085	ENSG00000197891	SLC22A12	Ion	Urate	12024214	Cl-; Organic anions		Antiporter	12024214	Plasma membrane	12024214, 23291366
9390	ENSG00000172940	SLC22A13	Vitamin	Nicotinate; Urate; Aminohippuric acid	18411268	Glutathione; Succinate; Lactate; OH-	18411268	Antiporter	18411268	Plasma membrane	18411268
9389	ENSG00000144671	SLC22A14	Orphan			Unknown		Unknown		Unknown
55356	ENSG00000163393	SLC22A15	Orphan			Unknown		Unknown		Unknown
85413	ENSG00000004809	SLC22A16	Other	Bleomycin-A5; Carnitine; Dopamine; Doxorubicin; Lidocaine; Nicotinamide mononucleotide; Spermidine; TEA	12089149, 20037140, 15963465, 20037140	None	12089149	Uniporter	12089149	Plasma membrane	12089149
51310	ENSG00000092096	SLC22A17	Orphan			Unknown		Unknown		Plasma membrane	26635366
5002	ENSG00000110628	SLC22A18	Orphan			Unknown		Unknown		Unknown
6582	ENSG00000112499	SLC22A2	Other	1-methyl-4-phenylpyridinium (MPP+); 4-(4-dimethylaminostyryl-N-methylpyridinium) (ASP+); Acetylcholine; Agmatine; Aminoguanidine; Choline; Cyclo(His-Pro); Dopamine; Epinephrine; Histamine; N1-methylnicotinamide; Noradrenaline; Prostaglandin E2; Prostaglandin F2 alpha; Salsolinol; Serotonin; Tetraethylammonium (TEA)	9260930, 30012768, 9260930, 21599003, 25552403, 19426682, 15817714, 9687576, 9812985 9812985 9812985 9812985 9812985 17460754 17460754 12538837, 21128598 9260930 11907186 11907186	Unknown		Unknown		Plasma membrane	11912245
63027	ENSG00000137266	SLC22A23	Orphan			Unknown		Unknown		Unknown
283238	ENSG00000197658	SLC22A24	Other	Estrone-3-sulfate; Taurocholate; Glycocholic acid; Estradiol-17-beta-glucuronide; Androstanediol glucuronide; Succinate; 6-Carboxyfluorescein; 4',5'-dibromofluorescein; 2'7'-dichlorofluorescein	31553721	Cl-	31553721	Unknown		Plasma membrane	31553721
387601	ENSG00000196600	SLC22A25	Orphan			Unknown		Unknown		Unknown
6581	ENSG00000146477	SLC22A3	Other	1-methyl-4-phenylpyridinium (MPP+); Cisplatin; Epinephrine; Etilefrine; Histamine; Lamivudine; Metformin; Noradrenaline; Oxaliplatin; Pramipexole	16581093, 16263091, 19591196, 10966924,19141712, 20496886, 16914559	Unknown		Unknown		Plasma membrane	16263091
146429	ENSG00000259803	SLC22A31	Orphan			Unknown		Unknown		Unknown
6583	ENSG00000197208	SLC22A4	Other	2' deoxycytidine; Acetylcholine; Carnitine; Cytarabine; Ergothioneine; Gabapentin; Gemcitabine; Ipratropium; Pyrilamine; Quinidine; Tetraethylammonium (TEA); Verapamil	17700366, 10215651, 22206629, 10215651, 20020740, 15795384, 17532304, 17609685, 28209616	H+	15832501	Unknown		Mitochondria; Plasma membrane	15832501, 16917073
6584	ENSG00000197375	SLC22A5	Other	Acetyl-L-carnitine; B. subtilis competence and sporulation factor (CSF); Butyryl-l-carnitine; D-carnitine; Ipratropium; L-carnitine; Quinidine; Tetraethylammonium (TEA)	10525100, 10966938, 20020740, 17855766, 18005709, 10454528	Na+		Unknown		Unknown
9356	ENSG00000197901	SLC22A6	Other	3'-azido-3'-deoxythymidine (AZT); 6-Carboxyfluorescein; 9-(2-Phosphonylmethoxy-oxyethyl)guanidine (PMEG); 9-(2-Phosphonylmethoxyethyl) diaminopurine (PMEDAP); Adefovir; Cidofovir; Cysteinyl-glycine; Edaravone; Fluorescein; Ganciclovir; Glutarate; Indole acetate; Indoxyl sulfate; 2-oxoglutarate; Kynurenic acid; Kynurenine; Luciferin; N-acetyl glutamate (NAG); N-carbamoylglutamate; Ochratoxin A; Am…	10462545, 11602689, 11861798, 10929807, 10929807, 11861798, 10929807, 11815391, 9950961, 24961373, 29659562, 11669456, 10462545, 28534121, 29273507, 25354943, 24185403, 23255614, 22108572, 21476605, 17502342	2-oxoglutarate	9950961	Antiporter	9950961	Plasma membrane	23680637
10864	ENSG00000137204	SLC22A7	Other	Aciclovir; cGMP; Creatinine; Estrone-3-sulfate; Ganciclovir; Glutamic acid; Aminohippuric acid; Penciclovir; Tolbutamide; Urate	26377792, 18216183, 28945155, 22190696, 24646860, 29326367	Unknown		Unknown		Plasma membrane	22190696
9376	ENSG00000149452	SLC22A8	Other	Bumetanide; Cefaclor; Ceftizoxime; Cimetidine; Cortisol; Dimesna; Edavarone sulfate; Estrone-3-sulfate; Fexofenadine; Furosemide; Methotrexate; Ochratoxin A; Olmesartan; Aminohippuric acid; Pitavastatin; Prostaglandin E2; Prostaglandin F2 alpha; Rosuvastatin; Sitagliptin; Tetracycline; Uric acid; Zidovudine	14610216, 16098483, 16455804, 12130730, 17455113, 11907186, 11855680, 17674156, 17314201, 11306713, 15864504, 21505084, 17502342, 19282394, 11426832, 11205882, 15548848, 11669456, 17823233, 16259759, 17585018	Unknown		Unknown		Plasma membrane
114571	ENSG00000149742	SLC22A9	Other	Dehydroepiandrosterone; Estrone-3-sulfate; SO42-	17393504	Butyrate	17393504	Antiporter	17393504	Plasma membrane	17393504
9963	ENSG00000170482	SLC23A1	Vitamin	Ascorbic acid	11984597, 18094143	Na+	10331392, 18094143	Symporter	10331392, 18094143	Plasma membrane
9962	ENSG00000089057	SLC23A2	Vitamin	Ascorbic acid	10471399	Na+	10471399	Symporter	10471399	Plasma membrane	29545069
151295	ENSG00000213901	SLC23A3	Orphan			Unknown		Unknown		Plasma membrane
9187	ENSG00000074621	SLC24A1	Ion	Ca2+; K+	26631410	Na+	26631410	Antiporter	26631410	Plasma membrane
25769	ENSG00000155886	SLC24A2	Ion	Ca2+; K+	12525183, 26631410	Na+	12525183, 26631410	Antiporter	12525183, 26631410	Plasma membrane
57419	ENSG00000185052	SLC24A3	Ion	Ca2+; K+	11294880, 26631410	Na+	11294880, 26631410	Antiporter	11294880, 26631410	Plasma membrane	11294880
123041	ENSG00000140090	SLC24A4	Ion	Ca2+; K+	12379639, 26631410	Na+	12379639, 26631410	Antiporter	12379639, 26631410	Plasma membrane
283652	ENSG00000188467	SLC24A5	Ion	Ca2+; K+	18166528	Na+	18166528	Antiporter	18166528	Golgi	18166528
6576	ENSG00000100075	SLC25A1	Other	Citrate	29031613	Isocitrate; Malate		Antiporter	29031613	Mitochondria
1468	ENSG00000183048	SLC25A10	Other	Malate; Succinate	9733776	PO43-; S2O32-; SO42-		Antiporter	25797253	Mitochondria	25797253
8402	ENSG00000108528	SLC25A11	Other	2-oxoglutarate	21448454	Malate	21448454	Antiporter		Mitochondria	21448454
8604	ENSG00000115840	SLC25A12	Amino acid	Aspartic acid	11566871, 25410934	Glutamic acid; H+		Antiporter	11566871, 25410934	Mitochondria	11566871, 25410934
10165	ENSG00000004864	SLC25A13	Amino acid	Aspartic acid	11566871, 25410934	Glutamic acid; H+		Antiporter	11566871, 25410934	Mitochondria	11566871, 25410934
9016	ENSG00000102078	SLC25A14	Orphan			Unknown		Unknown		Unknown
10166	ENSG00000102743	SLC25A15	Amino acid	Arginine; Citrulline; Lysine; Ornithine	12807890	Unknown		Antiporter	12807890	Mitochondria	12948741
8034	ENSG00000122912	SLC25A16	Other	CoA	11158296	Unknown		Unknown		Mitochondria	11158296
10478	ENSG00000100372	SLC25A17	Nucleoside/Nucleotide	Adenine; CoA; FAD; NAD+	22185573	AMP; FMN; PAP	22185573	Antiporter	22185573	Peroxisome	12445829, 22185573
83733	ENSG00000182902	SLC25A18	Amino acid	Glutamic acid	11897791	H+	11897791	Symporter	11897791	Mitochondria	19584051
60386	ENSG00000125454	SLC25A19	Vitamin	Thiamine	18280798, 17035501	Unknown		Unknown		Mitochondria	18280798
83884	ENSG00000120329	SLC25A2	Amino acid	Ornithine	12948741	Unknown		Unknown		Mitochondria	12948741
788	ENSG00000178537	SLC25A20	Other	Acylcarnitine; Carnitine	8305461, 27231907	Unknown		Antiporter		Mitochondria	830546, 27231907
89874	ENSG00000183032	SLC25A21	Other	2-oxoadipate; 2-oxoglutarate	11083877	Unknown		Antiporter	11083877	Mitochondria
79751	ENSG00000177542	SLC25A22	Amino acid	Glutamic acid	11897791	H+; OH-		Symporter; Antiporter	11897791	Unknown
79085	ENSG00000125648	SLC25A23	Nucleoside/Nucleotide	ADP; AMP; ATP	15123600	PO43-		Antiporter	15123600	Mitochondria	15123600, 15054102
29957	ENSG00000085491	SLC25A24	Nucleoside/Nucleotide	ADP; AMP; ATP	15123600	PO43-		Antiporter	15123600	Mitochondria	15123600, 15054102
114789	ENSG00000148339	SLC25A25	Nucleoside/Nucleotide	ATP	30080851	Unknown		Unknown		Mitochondria	15123600, 15054102
115286	ENSG00000144741	SLC25A26	Other	S-adenosyl homocysteine; S-adenosyl methionine	14674884	Unknown		Antiporter	14674884	Mitochondria	14674884
9481	ENSG00000153291	SLC25A27	Orphan			Unknown		Unknown		Mitochondria	10025957
81894	ENSG00000155287	SLC25A28	Orphan			Unknown		Unknown		Unknown
123096	ENSG00000197119	SLC25A29	Amino acid	Arginine; Lysine	24652292	None		Uniporter	24652292	Mitochondria	29459713, 12882971
5250	ENSG00000075415	SLC25A3	Heavy metal	Cu2+; PO43-	17273968, 29237729	H+	17273968	Symporter	17273968	Mitochondria	29237729
253512	ENSG00000174032	SLC25A30	Ion	PO43-; S2O32-; SO32-; SO42-	31356773	Unknown		Antiporter	31356773	Unknown
83447	ENSG00000151475	SLC25A31	Nucleoside/Nucleotide	ADP; ATP	15670820	Unknown		Antiporter	15670820	Mitochondria	15670820
81034	ENSG00000164933	SLC25A32	Orphan			Unknown		Unknown		Mitochondria	26432643
84275	ENSG00000171612	SLC25A33	Nucleoside/Nucleotide	TDP; TTP; UDP; UTP	17596519, 25320081	Unknown		Antiporter	25320081	Mitochondria	17596519
284723	ENSG00000162461	SLC25A34	Orphan			Unknown		Unknown		Unknown
399512	ENSG00000125434	SLC25A35	Orphan			Unknown		Unknown		Unknown
55186	ENSG00000114120	SLC25A36	Nucleoside/Nucleotide	CDP; CMP; CTP; GDP; GMP; GTP; IDP; IMP; ITP; UDP; UMP; UTP	25320081	None		Uniporter; Antiporter	25320081	Mitochondria	25320081
51312	ENSG00000147454	SLC25A37	Orphan			Unknown		Unknown		Mitochondria	16511496
54977	ENSG00000144659	SLC25A38	Amino acid	Glycine	27476175	None		Uniporter	27476175	Mitochondria	23115192
51629	ENSG00000013306	SLC25A39	Orphan			Unknown		Unknown		Mitochondria	11139402
291	ENSG00000151729	SLC25A4	Nucleoside/Nucleotide	ADP	27693233	ATP	27693233	Antiporter	27693233	Mitochondria	23173940
55972	ENSG00000075303	SLC25A40	Orphan			Unknown		Unknown		Unknown
284427	ENSG00000181240	SLC25A41	Orphan			Unknown		Unknown		Unknown
284439	ENSG00000181035	SLC25A42	Other	ADP; CoA	19429682	Unknown		Antiporter	19429682	Mitochondria	19429682
203427	ENSG00000077713	SLC25A43	Orphan			Unknown		Unknown		Unknown
9673	ENSG00000160785	SLC25A44	Amino acid	Leucine; Valine	31435015	Unknown		Unknown		Mitochondria	31435015
283130	ENSG00000162241	SLC25A45	Orphan			Unknown		Unknown		Unknown
91137	ENSG00000164209	SLC25A46	Orphan			Unknown		Unknown		Mitochondria	26168012, 27543974
283600	ENSG00000140107	SLC25A47	Orphan			Unknown		Unknown		Mitochondria	15322095
153328	ENSG00000145832	SLC25A48	Orphan			Unknown		Unknown		Mitochondria; Unknown
292	ENSG00000005022	SLC25A5	Nucleoside/Nucleotide	ATP	20950584	ADP	20950584	Antiporter	20950584	Mitochondria	18940012
92014	ENSG00000122696	SLC25A51	Orphan			Unknown		Unknown		Unknown
147407	ENSG00000141437	SLC25A52	Orphan			Unknown		Unknown		Unknown
401612	ENSG00000269743	SLC25A53	Orphan			Unknown		Unknown		Unknown
293	ENSG00000169100	SLC25A6	Nucleoside/Nucleotide	ADP	20950584	ATP	20950584	Antiporter		Mitochondria	20950584
10861	ENSG00000145217	SLC26A1	Ion	Formate; Oxalate; SO42-	12217875, 21093948, 12713736, 12590734, 3384817, 19369292	Cl-; HCO3-		Antiporter	3384817, 12217875	Plasma membrane	9689008, 16357056, 20160351
65012	ENSG00000135502	SLC26A10	Orphan			Unknown		Unknown		Unknown
284129	ENSG00000181045	SLC26A11	Ion	SO42-	12626430	Unknown		Unknown		Plasma membrane	23733100
1836	ENSG00000155850	SLC26A2	Ion	SO42-	22190686	Cl-; OH-	22190686	Antiporter	22190686	Plasma membrane	15294877, 11448940
1811	ENSG00000091138	SLC26A3	Ion	HCO3-	16606687	Cl-	16606687	Antiporter	16606687	Plasma membrane	25907791
5172	ENSG00000091137	SLC26A4	Ion	Cl-; I-	10192399	Cl-; HCO3-		Antiporter	10192399, 11208611	Plasma membrane	17120771, 11274445
375611	ENSG00000170615	SLC26A5	Ion	Cl-	17120772, 11423665	None		Incomplete transporter	17120772, 11423665	Plasma membrane	18195086
65010	ENSG00000225697	SLC26A6	Ion	Cl-; Oxalate; SO42-	11842009, 24280619	HCO3-	11842009	Antiporter		Plasma membrane	11842009
115111	ENSG00000147606	SLC26A7	Ion	Cl-; HCO3-; I-	31372509, 15591059, 12201211	Unknown		Unknown	Either antiporter (exchanger) or uniporter	Endosome; Plasma membrane	6656751, 16524946
116369	ENSG00000112053	SLC26A8	Ion	Oxalate; SO42-	11834742	Cl-	11834742	Antiporter		Unknown
115019	ENSG00000174502	SLC26A9	Ion	Cl-; Oxalate; SO42-	11834742	HCO3-	15800055	Antiporter	15800055	Plasma membrane	11834742
376497	ENSG00000130304	SLC27A1	Lipid	Fatty acids	7954810	Unknown		Unknown		Golgi; Mitochondria; Plasma membrane	11970897, 24858472
11001	ENSG00000140284	SLC27A2	Lipid	C1-BODIPY-C12; Linoleate; Oleate; Palmitate	20530735, 22022213	Unknown		Unknown		Unknown
11000	ENSG00000143554	SLC27A3	Orphan			Unknown		Unknown		Unknown
10999	ENSG00000167114	SLC27A4	Lipid	Bodipy-palmitate; C1-BODIPY-C12; Oleate; Palmitate	10518211, 20448275, 22022213	Unknown		Unknown		Plasma membrane	10518211
10998	ENSG00000083807	SLC27A5	Lipid	Bodipy-FA; Fatty acids	20448275	Unknown		Unknown		Unknown
28965	ENSG00000113396	SLC27A6	Lipid	Bodipy-FA; Fatty acids; Linoleate; Oleate; Palmitate	12556534	Unknown		Unknown		Unknown
9154	ENSG00000156222	SLC28A1	Nucleoside/Nucleotide	3'-azido-3'-deoxythymidine (AZT); 5'-DFUR; Adenosine; Cytidine; d4T; Gemcitabine; Thymidine; Uridine	10455109, 15651758, 14581375, 11353816	Na+		Symporter		Nucleus; Plasma membrane	21343396, 16837820
9153	ENSG00000137860	SLC28A2	Nucleoside/Nucleotide	Adenosine; Guanosine; Inosine; Uridine	18668436	Na+		Symporter		Plasma membrane	16390326
64078	ENSG00000197506	SLC28A3	Nucleoside/Nucleotide	Adenosine; Cytidine; Guanosine; Inosine; Thymidine; Uridine	18668436, 20360301	H+; Na+	15870078	Symporter		Plasma membrane	20643903
2030	ENSG00000112759	SLC29A1	Nucleoside/Nucleotide	3'-deoxy-3'-fluorothymidine; Adenine; Adenosine; Cytidine; Guanine; Guanosine; Hypoxanthine; Inosine; Thymidine; Thymine; Uracil; Uridine	27759477	None		Uniporter	27759477	Nucleus; Plasma membrane	30469356
3177	ENSG00000174669	SLC29A2	Nucleoside/Nucleotide	Adenine; Adenosine; Cytidine; Cytosine; Guanine; Guanosine; Hypoxanthine; Inosine; Thymidine; Thymine; Uracil; Uridine	27759477, 12006583	None		Uniporter	27759477	Nucleus; Plasma membrane	27271752, 12527552
55315	ENSG00000198246	SLC29A3	Nucleoside/Nucleotide	Adenine; Adenosine; ATP; Cytidine; Guanosine; Inosine; Thymidine; Thymine; Uridine	19164483, 27759477	H+		Unknown	28985132, 20595384, 27759477	Lysosome; Mitochondria; Plasma membrane	19164483, 28985132
222962	ENSG00000164638	SLC29A4	Other	1-methyl-4-phenylpyridinium (MPP+); 1-methyl-4-phenylpyridinium (MPP+) analogs; Adenosine; Adenosine analogs; Monoamine; Organic cation drugs	27506881, 20592246, 16873718	H+	27506881	Symporter	27506881	Plasma membrane; Vesicles	27506881, 16873718
6513	ENSG00000117394	SLC2A1	Carbohydrate	Glucose	903365, 3707948	None		Uniporter	24847886	Plasma membrane	30197081, 24847886, 25982116
81031	ENSG00000197496	SLC2A10	Carbohydrate	Glucose	11592815	None		Uniporter	16550171	ER	28829359
66035	ENSG00000133460	SLC2A11	Carbohydrate	Fructose; Glucose	12175779, 11583593, 17710649	None		Uniporter	11583593	Plasma membrane	12175779, 16154905
154091	ENSG00000146411	SLC2A12	Carbohydrate	Glucose	12914765, 11832379	None		Uniporter	12914765	Plasma membrane	12914765
114134	ENSG00000151229	SLC2A13	Carbohydrate	Myo-inositol	11500374, 15613375	H+		Symporter	11500374, 15613375	Golgi; Plasma membrane	19607714; indirect in oocytes: 11500374, 15613375
144195	ENSG00000173262	SLC2A14	Carbohydrate	Dehydroascorbic acid; Glucose	12504846, 9228080, 22943001 - no direct proof, only by similarity to SLC2A3	None		Uniporter	12504846 - no direct proof, only by similarity to SLC2A3	Plasma membrane	27460888
6514	ENSG00000163581	SLC2A2	Carbohydrate	Fructose; Galactose; Glucose	8366068, 3399500	None		Uniporter	24587162	Plasma membrane	25056286
6515	ENSG00000059804	SLC2A3	Carbohydrate	Galactose; Glucose; Xylose	9477959	None		Uniporter	18577699, 26176916	Plasma membrane	17213475
6517	ENSG00000181856	SLC2A4	Carbohydrate	Glucose	19035854	None		Uniporter	11681785, 23506862	Plasma membrane; Vesicles	25969463
6518	ENSG00000142583	SLC2A5	Carbohydrate	Fructose	9316444	None	1397712	Uniporter	1397712	Plasma membrane	1550217, 17251278
11182	ENSG00000160326	SLC2A6	Orphan			Unknown		Unknown		Lysosome	30431159
155184	ENSG00000197241	SLC2A7	Carbohydrate	Fructose; Glucose	16186102, 15033637, 29548810	Unknown		Unknown		Plasma membrane	28083649, 29548810
29988	ENSG00000136856	SLC2A8	Orphan			Unknown		Unknown		Lysosome	16262729
56606	ENSG00000109667	SLC2A9	Other	Glucose; Urate	18327257, 14739288	None		Uniporter	14739288	Plasma membrane	14739288, 24409316
7779	ENSG00000170385	SLC30A1	Heavy metal	Zn2+	15451416, 24951051,7882967	H+	24951051	Antiporter	24951051	Plasma membrane	25319628, 7882967, 24951051
55532	ENSG00000196660	SLC30A10	Heavy metal	Mn2+; Pb2+	25319704, 28461334	Ca2+; None	30755481	Antiporter	30755481	ER; Plasma membrane	30272946, 27307044 , 26728129 ,25319704
7780	ENSG00000158014	SLC30A2	Heavy metal	Zn2+	20133611, 8617223	H+	30893306	Antiporter	30893306	ER; Lysosome; Mitochondria; Plasma membrane; Vesicles	25657003, 19496757, 21289295, 21702047, 25808614
7781	ENSG00000115194	SLC30A3	Heavy metal	Zn2+	19521526, 12748859	None		Uniporter		Vesicles	12748859, 25049058, 26647834, 28624432
7782	ENSG00000104154	SLC30A4	Heavy metal	Zn2+	10600821, 12388418	None		Uniporter		Granules; Vesicles	15187159, 12388418, 11988082
64924	ENSG00000145740	SLC30A5	Heavy metal	Zn2+	11904301 , 17355957	None		Uniporter		Golgi; Granules; Plasma membrane	11904301 , 11937503, 17234632
55676	ENSG00000152683	SLC30A6	Heavy metal	Zn2+	11997387	None		Uniporter		ER; Golgi	11997387
148867	ENSG00000162695	SLC30A7	Heavy metal	Zn2+	12446736	None		Uniporter		ER; Golgi	28232492 ,20599947, 19283665
169026	ENSG00000164756	SLC30A8	Heavy metal	Zn2+	15331542, 27875315	None		Uniporter		Granules	26365743, 27875315 ,16984975
10463	ENSG00000014824	SLC30A9	Heavy metal	Zn2+	28334855	Unknown		Unknown		ER; Unknown	28334855
1317	ENSG00000136868	SLC31A1	Heavy metal	Cisplatin; Cu2+	24745988, 20451502	None		Uniporter		Golgi; Perinuclear compartment; Plasma membrane; Vesicles	12023893, 24745988, 19813030
1318	ENSG00000136867	SLC31A2	Heavy metal	Cisplatin; Cu2+	24745988, 23391749	Unknown		Unknown		Endosome; Lysosome; Plasma membrane	24745988, 17944601
140679	ENSG00000101438	SLC32A1	Amino acid	GABA; Glycine	23506890	H+	23506890	Symporter		Plasma membrane; Vesicles	12882924
9197	ENSG00000169359	SLC33A1	Other	Acetyl-CoA	23506891	None		Uniporter	23506891	ER; Golgi	22243965
6569	ENSG00000131183	SLC34A1	Ion	PO43-	31168066	Li+; Na+	31168066	Symporter	31168066	Plasma membrane; Vesicles	31168066, 27432882
10568	ENSG00000157765	SLC34A2	Ion	PO43-	31168066	Li+; Na+	31168066	Symporter	31168066	Unknown
142680	ENSG00000198569	SLC34A3	Ion	PO43-	30317447, 24352629, 31168066	Na+		Symporter	31168066	Golgi; Plasma membrane	18046316, 22159077
10559	ENSG00000164414	SLC35A1	Nucleoside/Nucleotide	CMP-N-acetyl-beta-neuraminic acid	23506892, 6498937	CMP		Antiporter	6498937	Golgi	16923816, 6498937
7355	ENSG00000102100	SLC35A2	Nucleoside/Nucleotide	UDP-galactose	8889805, 9010752	UMP		Antiporter		ER; Golgi	15932921, 12925779
23443	ENSG00000117620	SLC35A3	Nucleoside/Nucleotide	UDP-N-acetyl-D-galactosamine	10393322	UMP	10393322	Antiporter	10393322	Golgi	10393322
113829	ENSG00000176087	SLC35A4	Orphan			Unknown		Unknown		Endosome; Golgi	12124754, 28167211
55032	ENSG00000138459	SLC35A5	Orphan			Unknown		Unknown		Golgi	30641943
10237	ENSG00000121073	SLC35B1	Nucleoside/Nucleotide	ATP	30154480	ADP	30154480	Antiporter	30154480	ER	30154480
347734	ENSG00000157593	SLC35B2	Nucleoside/Nucleotide	3'-Phosphoadenosine-5'-phosphosulfate (PAPS)	12716889	Unknown		Unknown		Golgi	12716889
51000	ENSG00000124786	SLC35B3	Nucleoside/Nucleotide	3'-Phosphoadenosine-5'-phosphosulfate (PAPS)	16492677	Unknown		Unknown		Golgi	16492677
84912	ENSG00000205060	SLC35B4	Nucleoside/Nucleotide	UDP-GlcNAc; UDP-Xylose	15911612	Unknown		Unknown		ER; Golgi	15911612, 21918738, 30458018
55343	ENSG00000181830	SLC35C1	Nucleoside/Nucleotide	GDP-fucose	11326279, 11326280, 27738779	GMP	27738779	Antiporter	27738779	Golgi	11326279
51006	ENSG00000080189	SLC35C2	Orphan			Unknown		Unknown		Unknown
23169	ENSG00000116704	SLC35D1	Nucleoside/Nucleotide	UDP-glucuronic acid; UDP-N-acetyl-D-galactosamine	11322953	Unknown		Unknown		ER	15607426
11046	ENSG00000130958	SLC35D2	Nucleoside/Nucleotide	UDP-glucose; UDP-N-acetylglucosamine	15607426, 15082721	Unknown		Unknown		Golgi	15607426
340146	ENSG00000182747	SLC35D3	Orphan			Unknown		Unknown		Endosome; ER	24550737
79939	ENSG00000127526	SLC35E1	Orphan			Unknown		Unknown		Unknown
9906	ENSG00000215790	SLC35E2A	Orphan			Unknown		Unknown		Unknown
728661	ENSG00000189339	SLC35E2B	Orphan			Unknown		Unknown		Unknown
55508	ENSG00000175782	SLC35E3	Orphan			Unknown		Unknown		Unknown
339665	ENSG00000100036	SLC35E4	Orphan			Unknown		Unknown		Unknown
222553	ENSG00000196376	SLC35F1	Orphan			Unknown		Unknown		Unknown
54733	ENSG00000110660	SLC35F2	Orphan			Unknown		Unknown		Unknown
148641	ENSG00000183780	SLC35F3	Vitamin	Thiamine	24509276	Unknown		Unknown		Unknown
341880	ENSG00000151812	SLC35F4	Orphan			Unknown		Unknown		Unknown
80255	ENSG00000115084	SLC35F5	Orphan			Unknown		Unknown		Unknown
54978	ENSG00000213699	SLC35F6	Orphan			Unknown		Unknown		Unknown
159371	ENSG00000176273	SLC35G1	Orphan			Unknown		Unknown		ER; Plasma membrane	22084111
80723	ENSG00000168917	SLC35G2	Orphan			Unknown		Unknown		Unknown
146861	ENSG00000164729	SLC35G3	Orphan			Unknown		Unknown		Unknown
646000	ENSG00000236396	SLC35G4	Orphan			Unknown		Unknown		Unknown
83650	ENSG00000177710	SLC35G5	Orphan			Unknown		Unknown		Unknown
643664	ENSG00000259224	SLC35G6	Orphan			Unknown		Unknown		Unknown
206358	ENSG00000123643	SLC36A1	Amino acid	3-amino-1-propanesulfonic acid; Alanine; alpha-aminoisobutyrate; Beta-guanidinopropionic acid; cis-4-hydroxy-D-proline; D-alanine; D-cysteine; D-proline; D-serine; GABA; Glycine; Guanidinoacetic acid; Hydroxyproline; L-azetidine-2-carboxylic acid; Proline	12527723, 16699824, 1935857, 20128809, 23488788	H+	12527723	Symporter	12527723	Endosome; Lysosome; Plasma membrane	18230330, 22574197
153201	ENSG00000186335	SLC36A2	Amino acid	Glycine; Proline	19033659, 12809675	H+	12809675	Symporter	12809675	Plasma membrane	19033659
285641	ENSG00000186334	SLC36A3	Orphan			Unknown		Unknown		Unknown
120103	ENSG00000180773	SLC36A4	Amino acid	Alanine; Glutamine; Isoleucine; Methionine; Proline; Sarcosine; Tryptophan	21097500	None	21097500	Uniporter	21097500	Golgi	24530433
54020	ENSG00000160190	SLC37A1	Carbohydrate	Glucose; Glucose-6-phosphate	21949678	PO43-	21949678	Antiporter	21949678	ER	21949678
219855	ENSG00000134955	SLC37A2	Carbohydrate	Glucose-6-phosphate	21949678	PO43-	21949678	Antiporter	21949678, 24745989	ER	24745989, 21949678
84255	ENSG00000157800	SLC37A3	Other	Alendronate; Zoledronate	29745899	Unknown		Unknown		ER; Lysosome	29745899, 21949678
2542	ENSG00000137700	SLC37A4	Carbohydrate	Glucose-6-phosphate	18337460, 18337460	PO43-		Antiporter	18337460, 18337460	ER	21949678
81539	ENSG00000111371	SLC38A1	Amino acid	Alanine; Asparagine; Glutamine; 2-(methylamino)isobutyric acid; Methionine; Serine	10891391	H+; Na+	10891391	Symporter; Antiporter	10891391	Plasma membrane	26439863
124565	ENSG00000157637	SLC38A10	Orphan			Unknown		Unknown		Unknown
151258	ENSG00000169507	SLC38A11	Orphan			Unknown		Unknown		Unknown
54407	ENSG00000134294	SLC38A2	Amino acid	2-(methylamino)isobutyric acid; Alanine; Asparagine; Glutamine; Glycine; Methionine; Phenylalanine; Proline; Serine; Threonine	10930503, 15774260	H+; Na+	10930503	Symporter; Antiporter	10930503	Plasma membrane	29212034
10991	ENSG00000188338	SLC38A3	Amino acid	Alanine; Asparagine; Glutamine; Histidine	10823827	H+; Na+	10823827	Symporter; Antiporter	10823827	Unknown
55089	ENSG00000139209	SLC38A4	Amino acid	Alanine; Arginine; Asparagine; Cysteine; Glutamine; Glycine; Histidine; Lysine; Proline; Serine; Threonine	11342143	H+; Na+	11342143	Symporter; Antiporter	11342143	Plasma membrane	19015196
92745	ENSG00000017483	SLC38A5	Amino acid	Alanine; Asparagine; Glutamine; Glycine; Histidine; Serine	11243884	H+; Na+	11243884	Symporter; Antiporter	11243884	Unknown
145389	ENSG00000139974	SLC38A6	Orphan			Unknown		Unknown		Intracellular membranes	24752331
55238	ENSG00000103042	SLC38A7	Amino acid	Asparagine; Glutamine	28416685 (conflicting results with 21511949)	Unknown	21511949	Unknown		Lysosome	21511949
146167	ENSG00000166558	SLC38A8	Orphan			Unknown		Unknown		Unknown
153129	ENSG00000177058	SLC38A9	Amino acid	Arginine; Glutamine; Leucine; Tyrosine	29053970, 25561175	Unknown		Unknown		Lysosome	25561175
27173	ENSG00000143570	SLC39A1	Heavy metal	Zn2+	14525987, 12888280, 11301334, 16844077, 23378263	Unknown		Unknown		ER; Plasma membrane	11301334, 15054103, 16203195, 17635580, 16844077, 23378263, 29952128
57181	ENSG00000196950	SLC39A10	Heavy metal	Zn2+	16804107, 27274087, 30520657	Unknown		Unknown		Plasma membrane	30520657, 27274087
201266	ENSG00000133195	SLC39A11	Orphan			Unknown		Unknown		Unknown
221074	ENSG00000148482	SLC39A12	Heavy metal	Zn2+	26258299	Unknown		Unknown		Unknown
91252	ENSG00000165915	SLC39A13	Heavy metal	Zn2+	21917916, 23213233	Unknown		Unknown		Golgi; Vesicles	21917916, 23213233
23516	ENSG00000104635	SLC39A14	Heavy metal	Fe2+; Mn2+; Zn2+	15642354, 18524764, 27903581, 27231142	Unknown		Unknown		Plasma membrane	15642354, 27231142
29986	ENSG00000165794	SLC39A2	Heavy metal	Cd2+; Zn2+	14525987, 21603979, 24619115, 30914478, 29791142, 24619115	None	29791142	Uniporter	29791142	Plasma membrane	21603979, 30914478
29985	ENSG00000141873	SLC39A3	Heavy metal	Zn2+	15634741, 19458277	Unknown		Unknown		ER; Plasma membrane	15054103, 15634741
55630	ENSG00000147804	SLC39A4	Heavy metal	Cd2+; Ni2+; Zn2+	31164399, 14709598, 22242765, 22466565	Unknown		Unknown		ER; Plasma membrane	31164399, 14709598, 14612438, 17202136, 30593504
283375	ENSG00000139540	SLC39A5	Heavy metal	Zn2+	15322118	Unknown		Unknown		Plasma membrane	15322118 , 24039764
25800	ENSG00000141424	SLC39A6	Heavy metal	Zn2+	12839489, 18272141, 19852955, 21422171	Unknown		Unknown		ER; Plasma membrane	18272141 , 25969539
7922	ENSG00000112473	SLC39A7	Heavy metal	Zn2+	15705588, 28232492, 26739447	Unknown		Unknown		ER	28232492, 28545780, 26739447
64116	ENSG00000138821	SLC39A8	Heavy metal	Cd2+; Fe2+; Mn2+; Se2+; Zn2+	31261654, 31257283, 31086870, 18037372, 16638970, 29927321 , 27166256, 30090406, 22898811	HCO3-		Symporter	18037372, 16638970	Plasma membrane	16638970, 29453449
55334	ENSG00000029364	SLC39A9	Heavy metal	Zn2+	25014355	Unknown		Unknown		Golgi	19420709, 23505453
6519	ENSG00000138079	SLC3A1	Accessory protein			None				Unknown
6520	ENSG00000168003	SLC3A2	Accessory protein			None				Plasma membrane	23116296
30061	ENSG00000138449	SLC40A1	Heavy metal	Fe2+; Mn2+	30247984, 22178646	Unknown		Unknown		Plasma membrane	15692071, 30247984
254428	ENSG00000133065	SLC41A1	Ion	Mg2+	22031603	Na+	22031603	Antiporter	22031603	Plasma membrane	23976986
84102	ENSG00000136052	SLC41A2	Ion	Mg2+	16984228	Unknown		Unknown		Plasma membrane	16984228
54946	ENSG00000114544	SLC41A3	Ion	Mg2+	27302215	Na+	27302215	Unknown		Mitochondria	27302215
8501	ENSG00000149150	SLC43A1	Amino acid	D-leucine; Isoleucine; Leucine; Methionine; Phenylalanine; Valine	12930836	None	12930836	Uniporter	12930836	Plasma membrane	31345230
124935	ENSG00000167703	SLC43A2	Amino acid	Isoleucine; Leucine; Methionine; Phenylalanine	15659399	None	15659399	Uniporter	15659399	Plasma membrane	15659399
29015	ENSG00000134802	SLC43A3	Nucleoside/Nucleotide	6-mercaptopurine; 6-thioguanine; Adenine; Ganciclovir; Guanine; Hypoxanthine	26455426, 27807008, 30910793	None		Uniporter	30910793, 26455426	Plasma membrane	26455426
23446	ENSG00000070214	SLC44A1	Other	Choline	22483272	Unknown		Unknown		Mitochondria; Plasma membrane	19357133
57153	ENSG00000129353	SLC44A2	Other	Choline	20410607, 23506897, 20665236	Unknown		Unknown		Mitochondria; Plasma membrane	19236841, 20665236, 26746385
126969	ENSG00000143036	SLC44A3	Orphan			Unknown		Unknown		Unknown
80736	ENSG00000204385	SLC44A4	Other	Choline; Thiamine pyrophosphate	23651124, 24379411	Unknown		Unknown		Plasma membrane	24379411
204962	ENSG00000137968	SLC44A5	Orphan			Unknown		Unknown		Unknown
50651	ENSG00000162426	SLC45A1	Carbohydrate	Galactose; Glucose	23506898, 28434495, 12417639	H+		Symporter	23506898, 12417639	Plasma membrane	23506898, 12417639
51151	ENSG00000164175	SLC45A2	Carbohydrate	Sucrose	25164149	H+	25164149	Symporter	25164149	Melanosome	26057890
85414	ENSG00000158715	SLC45A3	Orphan			Unknown		Unknown		Unknown
57210	ENSG00000022567	SLC45A4	Orphan			Unknown		Unknown		Unknown
113235	ENSG00000076351	SLC46A1	Vitamin	Folic acid; Heme; Methotrexate	17129779, 17475902	H+		Symporter	17475902	Perinuclear compartment; Plasma membrane	17475902, 17129779, 19074442, 18003745
57864	ENSG00000119457	SLC46A2	Orphan			Unknown		Unknown		Lysosome	28539433
283537	ENSG00000139508	SLC46A3	Other	Catabolites of noncleavable antibody maytansine and pyrrolobenzodiazepine conjugates	26631267, 30131388, 26101225	Unknown		Unknown		Lysosome	26631267
55244	ENSG00000142494	SLC47A1	Other	1-methyl-4-phenylpyridinium (MPP+); Aciclovir; Cimetidine; Estrone-3-sulfate; Ganciclovir; Guanidine; Metformin; Paraquat; Procainamide; Tetraethylammonium (TEA); Topotecan	17509534, 20053795, 19172157, 16330770, 17509530	H+		Antiporter		Plasma membrane	16330770
146802	ENSG00000180638	SLC47A2	Other	1-methyl-4-phenylpyridinium (MPP+); Aciclovir; Cimetidine; Estrone-3-sulfate; Ganciclovir; Guanidine; Metformin; Procainamide; Tetraethylammonium (TEA); Topotecan	17509534, 16807400	H+		Antiporter		Plasma membrane	19158817
55652	ENSG00000211584	SLC48A1	Other	Heme	23395172, 18418376	Unknown		Unknown		ER; Lysosome	18418376
84179	ENSG00000169026	SLC49A3	Orphan			Unknown		Unknown		Unknown
6521	ENSG00000004939	SLC4A1	Ion	Cl-; HCO3-	26542571, 27058980	Cl-		Antiporter	4019485, 27058983	Plasma membrane	8808627
57282	ENSG00000144290	SLC4A10	Ion	Cl-; HCO3-; Na+	10993873	H+; Na+	10993873	Antiporter	10993873, 18319254 (Xenopus oocytes)	Unknown
83959	ENSG00000088836	SLC4A11	Ion	B(OH)4-	15525507	Na+	15525507	Symporter	15525507	Plasma membrane	15525507
6522	ENSG00000164889	SLC4A2	Ion	HCO3-	12407081	Cl-	12407081	Antiporter	12407081	Plasma membrane	8141271
6508	ENSG00000114923	SLC4A3	Ion	HCO3-	2686841	Cl-	2686841	Antiporter	2686841	Plasma membrane	2686841
8671	ENSG00000080493	SLC4A4	Ion	HCO3-; Na+	9235899	HCO3-; Na+		Symporter	23636456, 23324180	Plasma membrane	15273250
57835	ENSG00000188687	SLC4A5	Ion	HCO3-; Na+	11788353, 11997242	HCO3-; Na+		Symporter	11788353	Plasma membrane	17715183
9497	ENSG00000033867	SLC4A7	Ion	HCO3-; Na+	12403779	Na+		Symporter	12403779	Plasma membrane	29779931
9498	ENSG00000050438	SLC4A8	Ion	HCO3-; Na+	10362779 (mouse cell line)	HCO3-; Na+	10362779	Symporter	10362779	Plasma membrane	1846627
83697	ENSG00000113073	SLC4A9	Ion	Cl-; HCO3-	12225984 (rat)	Cl-; HCO3-		Antiporter	12225984 (rat)	Unknown	12225984 (rat)
55974	ENSG00000169241	SLC50A1	Orphan			Unknown		Unknown		Unknown
200931	ENSG00000163959	SLC51A	Lipid	Bile acids; Dehydroepiandrosterone sulfate; Estrone-3-sulfate; Taurocholate	17650074	None		Uniporter	23506901	ER; Plasma membrane	17650074
123264	ENSG00000186198	SLC51B	Lipid	Bile acids; Conjugated steroids; Dehydroepiandrosterone sulfate; Estrone-3-sulfate; Taurocholate	17650074	None		Uniporter	23506901	ER; Plasma membrane	17650074
55065	ENSG00000132517	SLC52A1	Vitamin	Riboflavin	18632736	Unknown		Unknown		Plasma membrane	18632736
79581	ENSG00000185803	SLC52A2	Vitamin	Riboflavin	20463145	Unknown		Unknown		Plasma membrane	20463145
113278	ENSG00000101276	SLC52A3	Vitamin	Riboflavin	20463145	Unknown		Unknown		Plasma membrane	20463145
6523	ENSG00000100170	SLC5A1	Carbohydrate	Galactose; Glucose	21527736, 30132032	Na+		Symporter	21527736, 30132032	Plasma membrane	21527736, 30132032
125206	ENSG00000154025	SLC5A10	Carbohydrate	Fructose; Galactose; Glucose; Mannose	22212718	Na+	22212718	Unknown		Unknown
115584	ENSG00000158865	SLC5A11	Carbohydrate	Myo-inositol	19032932, 12133831 (rabbit)	Na+		Symporter	12133831 (rabbit)	Unknown
159963	ENSG00000148942	SLC5A12	Other	Acetoacetate; Beta-hydroxybutyrate; Lactate; Monocarboxylates; Nicotinate; Pyrazionate	30604288	Na+		Unknown		Plasma membrane	30604288
6524	ENSG00000140675	SLC5A2	Carbohydrate	Galactose; Glucose	30132032, 20980548	Na+		Symporter	30132032, 20980548	Plasma membrane	30132032
6526	ENSG00000198743	SLC5A3	Carbohydrate	Myo-inositol	7789985, 7537337	Na+		Symporter	7789985 , 7537337	Unknown
6527	ENSG00000100191	SLC5A4	Ion	Na+	13130073, 20421923, 22766068, 27859807	None		Uniporter	27859807	Plasma membrane	13130073, 27859807
6528	ENSG00000105641	SLC5A5	Ion	ClO3-; I-; NO3-; SCN-; SeCN-	10893432, 12488351, 8559252, 9341168 (in rat), 23988430, 12354616	Na+		Symporter	10893432, 12488351, 8559252, 9341168 (in rat), 23988430, 12354616	Plasma membrane	10893432, 12488351, 23988430
8884	ENSG00000138074	SLC5A6	Vitamin	Biotin; Lipoate; Panthothenate	10329687, 20980265, 9516450 (in rat), 25817866, 22420308	Na+		Symporter	10329687, 20980265, 25817866, 22420308	Plasma membrane	19056639
60482	ENSG00000115665	SLC5A7	Other	Choline	11068039, 25073461, 17005849	Cl-; Na+		Symporter	11068039, 25073461, 17005849	Endosome; Plasma membrane; Vesicles	11068039, 25073461, 12969261
160728	ENSG00000256870	SLC5A8	Other	Acetate; Acetoacetate; Butyrate; Lactate; Nicotinate; Proprionate; Pyruvate	18446519, 14966140, 15090606	Na+		Symporter	18446519, 17526579, 14966140, 15090606	Plasma membrane	18446519, 30604288
200010	ENSG00000117834	SLC5A9	Carbohydrate	5AG; Fructose; Glucose; Mannose	15607332	Na+	15607332	Unknown		Unknown
6529	ENSG00000157103	SLC6A1	Other	GABA	30132828	Na+		Symporter		Plasma membrane
6538	ENSG00000132164	SLC6A11	Other	GABA	27481395	Cl-; Na+		Symporter		Plasma membrane	doi:10.1016/j.brainresrev.2004.03.003
6539	ENSG00000111181	SLC6A12	Amino acid	Betaine; GABA	24795654	Cl-; Na+		Symporter		Plasma membrane	24795654
6540	ENSG00000010379	SLC6A13	Other	GABA	27481395	Cl-; Na+		Symporter		Plasma membrane	17502375
11254	ENSG00000268104	SLC6A14	Amino acid	Alanine; Asparagine; Beta-alanine; Carnitine; Cysteine; Glutamine; Glycine; Histidine; Hydroxyproline; Isoleucine; Leucine; Methionine; Phenylalanine; Proline; Serine; Threonine; Tryptophan; Tyrosine; Valine	10446133, 11306651, 18599538	Cl-; Na+		Symporter		Plasma membrane	15905073
55117	ENSG00000072041	SLC6A15	Amino acid	Alanine; Asparagine; Cysteine; Glutamine; Hydroxyproline; Isoleucine; Leucine; Methionine; Proline; Serine; Threonine; Valine	16226721, 16185194	Li+; Na+		Symporter	16226721, 16185194	Plasma membrane	24951588, 23505546
28968	ENSG00000063127	SLC6A16	Orphan			Unknown		Unknown		Unknown
388662	ENSG00000197106	SLC6A17	Orphan			Unknown		Unknown		Unknown
348932	ENSG00000164363	SLC6A18	Amino acid	Alanine; Arginine; Asparagine; Cysteine; Glutamine; Glycine; Isoleucine; Leucine; Methionine; Phenylalanine; Serine; Tryptophan; Tyrosine; Valine	19478081	Cl-; Na+	19478081	Unknown		Plasma membrane	19478081, 26240152
340024	ENSG00000174358	SLC6A19	Amino acid	Alanine; Cysteine; Glutamine; Isoleucine; Leucine; Phenylalanine; Serine; Threonine; Tryptophan; Tyrosine; Valine	15286787, 15286788	Na+	15286787	Unknown		Plasma membrane	15286787
6530	ENSG00000103546	SLC6A2	Other	Dopamine; Noradrenaline	2008212	Cl-; Na+	2008212	Symporter	2008212	Plasma membrane
54716	ENSG00000163817	SLC6A20	Amino acid	Proline	19033659	Cl-; Na+	19657969	Symporter	19657969	Plasma membrane	19033659
6531	ENSG00000142319	SLC6A3	Other	Dopamine	16212992	Cl-; Na+		Symporter		Plasma membrane
6532	ENSG00000108576	SLC6A4	Other	Serotonin	270499397681602	Cl-; Na+	7681602	Symporter	7681602	Plasma membrane
9152	ENSG00000165970	SLC6A5	Amino acid	Glycine	9845349	Cl-; Na+	9845349	Symporter	9845349	Plasma membrane
6533	ENSG00000131389	SLC6A6	Amino acid	Beta-alanine; Taurine	8382624	Cl-; Na+		Symporter		Plasma membrane
6534	ENSG00000011083	SLC6A7	Amino acid	Proline	7651355	Na+	7651355	Symporter	7651355	Plasma membrane
6535	ENSG00000130821	SLC6A8	Other	Creatine	22644605	Cl-; Na+		Symporter		Plasma membrane	22644605
6536	ENSG00000196517	SLC6A9	Amino acid	Glycine	16181645	Cl-; Na+		Symporter		Plasma membrane	27481395
6541	ENSG00000139514	SLC7A1	Amino acid	Arginine; Histidine; Lysine; Ornithine	1908564, 1652100	Na+		Antiporter	29416041	Plasma membrane
56301	ENSG00000130876	SLC7A10	Amino acid	Alanine; Glycine; Isoleucine; Leucine; Serine; Threonine; Tyrosine; Valine	10863037	Unknown	10863037	Unknown		Plasma membrane	15458438
23657	ENSG00000151012	SLC7A11	Amino acid	Aspartic acid; Cystine; Glutamic acid	11417227	Unknown		Antiporter	11417227	Plasma membrane
157724	ENSG00000164893	SLC7A13	Orphan			Unknown		Unknown		Unknown
57709	ENSG00000013293	SLC7A14	Orphan			Unknown		Unknown		Lysosome	22787143
6542	ENSG00000003989	SLC7A2	Amino acid	Arginine	9174363	Na+		Symporter		Plasma membrane
84889	ENSG00000165349	SLC7A3	Amino acid	Arginine; Lysine; Ornithine	18019, 15729	None	11591158	Uniporter		Plasma membrane
6545	ENSG00000099960	SLC7A4	Orphan			Unknown		Unknown	12049641	Plasma membrane	12049641
8140	ENSG00000103257	SLC7A5	Amino acid	Asparagine; Glutamine; Histidine; Isoleucine; Leucine; Methionine; Phenylalanine; Tryptophan; Tyrosine	11557028, 11847106	Unknown		Antiporter	11847106	Lysosome; Plasma membrane	25998567
9057	ENSG00000103064	SLC7A6	Amino acid	Arginine; Glutamine; Isoleucine; Leucine	10903140	Na+	10903140	Antiporter	10903140	Unknown
9056	ENSG00000155465	SLC7A7	Amino acid	Arginine; Leucine	9829974	Unknown		Antiporter	9829974	Golgi; Plasma membrane	9829974
23428	ENSG00000092068	SLC7A8	Amino acid	Arginine; Glutamine; Isoleucine; Leucine; Valine	10391915, 11847106	Unknown	10391915	Antiporter	11847106	Plasma membrane	25761365
11136	ENSG00000021488	SLC7A9	Amino acid	Arginine; Cysteine; Histidine; Leucine; Lysine; Phenylalanine	8663357	Unknown		Antiporter	8663357	Unknown
6546	ENSG00000183023	SLC8A1	Ion	Ca2+	11241183	Na+		Antiporter	11241183	Plasma membrane	11241183
6543	ENSG00000118160	SLC8A2	Ion	Ca2+	25498502	Na+		Antiporter	25498502	Plasma membrane	25498502
6547	ENSG00000100678	SLC8A3	Ion	Ca2+	21959935	Na+		Antiporter	21959935	Mitochondria; Plasma membrane	25582710, 24101730
80024	ENSG00000089060	SLC8B1	Ion	Ca2+	28130126, 20018762	Li+; Na+		Antiporter	23538132, 20018762	Mitochondria	23538132, 24722281
6548	ENSG00000090020	SLC9A1	Ion	H+	7603840	Li+; Na+		Antiporter	7603840	Plasma membrane; Vesicles	25205112, 18264982
6549	ENSG00000115616	SLC9A2	Ion	H+	28154142	Na+	28154142	Antiporter		Plasma membrane
6550	ENSG00000066230	SLC9A3	Ion	H+	19479940	Na+		Antiporter		Intracellular membranes; Plasma membrane	26258413, 24788043
389015	ENSG00000180251	SLC9A4	Orphan			Unknown		Unknown		Unknown
6553	ENSG00000135740	SLC9A5	Ion	H+	7759094	Na+		Antiporter	7759094	Unknown
10479	ENSG00000198689	SLC9A6	Ion	H+	11940519	Na+		Antiporter	11940519	Endosome; Plasma membrane	11940519
84679	ENSG00000065923	SLC9A7	Ion	H+	11279194	K+; Na+	11279194	Antiporter	11279194	Golgi; Plasma membrane	30335141, 11279194
23315	ENSG00000197818	SLC9A8	Ion	H+	23506868, 15522866, 18209477	Na+		Antiporter	15522866	Golgi	15522866
285195	ENSG00000181804	SLC9A9	Ion	H+	23506868, 15522866, 17005858	K+; Na+		Antiporter	23506868, 15522866	Endosome	15522866
150159	ENSG00000164037	SLC9B1	Orphan			Unknown		Unknown		Unknown
133308	ENSG00000164038	SLC9B2	Ion	H+	18508966, 27909897	Na+		Unknown		Plasma membrane	18000046, 18508966
285335	ENSG00000172139	SLC9C1	Ion	H+	30022052	Na+	30022052	Antiporter	30022052	Unknown
284525	ENSG00000162753	SLC9C2	Orphan			Unknown		Unknown		Unknown
6579	ENSG00000084453	SLCO1A2	Other	All-trans-retinol; Bile acids; Bilirubin; Bromosulfophthalein; Deltorphin II; Doxorubicin; Enkephalin; Estrone-3-sulfate; Fexofenadine; Imatinib; Methotrexate; Pravastatin; Thyroxine; Triiodothyronine (T3)	15632119, 19290786, 15632119, 9539145, 25560245, 27777271, 7557095, 12085361, 20358049, 23918469, 20686826, 12568656	Unknown		Unknown		Plasma membrane	25560245, 15632119,
10599	ENSG00000134538	SLCO1B1	Other	Atorvastatin; Atrasentan; Benzylpenicillin; Bosentan; Caspofungin; Cerivastatin; Dehydroepiandrosterone sulfate; Enalaprilat; Estrone-3-sulfate; Leukotriene C3; Leukotriene E4; Lovastatin; Methotrexate; Olmesartan; Pitavastatin; Pravastatin; Prostaglandin E2; Repaglinide; Rosuvastatin; SN-38; Taurocholate; Temocapril; Thromboxane B2; Thyroxine; Triiodothyronine (T3); Troglitazone sulfate; Valsart…	10358072, 10601278, 22232210, 12196548, 15970799, 15159445, 16697742, 18187595, 18240907, 19952871, 10873595 , 15608127, 17496208, 16513443, 16627748, 16678545, 16624871, 18641915, 15716364, 14977862	Unknown		Unknown		Plasma membrane	12196548, 10601278, 10644574
28234	ENSG00000111700	SLCO1B3	Other	17-beta-glucuronosyl estradiol; Estrone-3-sulfate; Bromosulfophthalein; Taurocholate	10779507, 17412826	Unknown		Unknown		Plasma membrane	28373111, 10779507
338821	ENSG00000205754	SLCO1B7	Other	Bromosulfophthalein; Dehydroepiandrosterone sulfate; Estradiol-17-beta-glucuronide; Ezetimibe	29248594, 31127008	Unknown		Unknown		ER; Plasma membrane	29248594
53919	ENSG00000139155	SLCO1C1	Other	Bromosulfophthalein; Estradiol-17-beta-glucuronide; Estrone-3-sulfate; Thyroxine; Triiodothyronine (T3)	12351693, 17574004, 18566113,	Unknown		Unknown		Plasma membrane	18687783
6578	ENSG00000174640	SLCO2A1	Other	Prostaglandin D2; Prostaglandin E1; Prostaglandin E2; Prostaglandin E3; Prostaglandin H2; Thromboxane B2	8787677, 26692285, 13130075, 23509104, 16339169, 20346915,	Unknown		Unknown		Plasma membrane	26539716
11309	ENSG00000137491	SLCO2B1	Other	3,3',5-triiodo-L-thyronine; Atorvastatin; Bromosulfophthalein; Dehydroepiandrosterone sulfate; Estrone-3-sulfate; Pregnenolone sulfate; Prostaglandin E2; Rosuvastatin; Thyroxine; Thyroxine 4-O-beta-D-glucuronide	11159893, 11932330, 10873595, 16908597, 10873595, 19940267, 29735582,	Unknown		Unknown		Plasma membrane	11159893, 20159975, 12724351
28232	ENSG00000176463	SLCO3A1	Other	BQ123; Prostaglandin E1; Prostaglandin E2; Prostaglandin F2 alpha; Taurocholate; Thyroxine	30063921, 14631946, 16971491	Unknown		Unknown		Plasma membrane	30063921, 16971491, 21278488
28231	ENSG00000101187	SLCO4A1	Other	Estrone-3-sulfate; Taurocholate; Thyroxine; Triiodothyronine (T3); Unoprostone carboxylate	10873595, 15652527	Unknown		Unknown		Plasma membrane	15652527
353189	ENSG00000173930	SLCO4C1	Other	3',5'-cyclic AMP; Asymmetrical dimethylarginine; Digoxin; Estrone-3-sulfate; L-homoarginine; Methotrexate; Ouabain; Thyroxine; Triiodothyronine (T3); Uremic toxin	14993604, 30865704, 20610891	Unknown		Unknown		Plasma membrane	basolateral membrane of the proximal tubule cell in the kidney, IF, 14993604 overexpression in HEK293, IF, 30865704 urinary exosomes, 19056867
81796	ENSG00000137571	SLCO5A1	Orphan			Unknown		Unknown		Intracellular membranes; Plasma membrane	24376674 21278488
133482	ENSG00000205359	SLCO6A1	Orphan			Unknown		Unknown		Unknown
83985	ENSG00000169682	SPNS1	Orphan			Unknown		Unknown		Mitochondria	12815463
124976	ENSG00000183018	SPNS2	Lipid	Sphingosine 1-phosphate (S1P)	19074308	None		Uniporter	22664872	Plasma membrane	22406534
201305	ENSG00000182557	SPNS3	Orphan			Unknown		Unknown		Unknown
9900	ENSG00000159164	SV2A	Orphan			Unknown		Unknown	16306227	Granules; Vesicles	16306227
9899	ENSG00000185518	SV2B	Orphan			Unknown		Unknown		Vesicles	10810505
22987	ENSG00000122012	SV2C	Orphan			Unknown		Unknown		Vesicles	16306227
55530	ENSG00000166111	SVOP	Orphan			Unknown		Unknown		Vesicles	19390693
136306	ENSG00000157703	SVOPL	Orphan			Unknown		Unknown		Unknown
54868	ENSG00000109066	TMEM104	Orphan			Unknown		Unknown		Unknown
55858	ENSG00000134851	TMEM165	Orphan			Unknown		Unknown		Golgi	31351090
85019	ENSG00000134490	TMEM241	Orphan			Unknown		Unknown		Unknown
7991	ENSG00000104723	TUSC3	Ion	Mg2+	19717468	Unknown		Unknown		ER	23404293
7350	ENSG00000109424	UCP1	Ion	H+	15208325	Unknown		Unknown		Mitochondria	24217905
7351	ENSG00000175567	UCP2	Ion	H+	11171965	Unknown		Unknown		Mitochondria	29936692
7352	ENSG00000175564	UCP3	Ion	H+	11171965	Unknown		Unknown		Mitochondria	26915802
54346	ENSG00000112494	UNC93A	Orphan			Unknown		Unknown		Unknown
81622	ENSG00000110057	UNC93B1	Orphan			Unknown		Unknown		Endosome; ER; Golgi; Lysosome	23426999, 25187660
9213	ENSG00000143324	XPR1	Ion	PO43-	23791524	Unknown		Unknown		Unknown

## Sheet: substrate_ontology
Entrez_ID	Ensembl_ID	HGNC_symbol	ChEBI_term	ChEBI_ID	ChEBI_subontology
28982	ENSG00000162769	FLVCR1	heme	CHEBI:30413	chemical entity
28982	ENSG00000162769	FLVCR1	cyclic tetrapyrrole	CHEBI:36309	chemical entity
28982	ENSG00000162769	FLVCR1	metallotetrapyrrole	CHEBI:33909	chemical entity
28982	ENSG00000162769	FLVCR1	iron molecular entity	CHEBI:24873	chemical entity
28982	ENSG00000162769	FLVCR1	coordination entity	CHEBI:33240	chemical entity
28982	ENSG00000162769	FLVCR1	transition element coordination entity	CHEBI:33861	chemical entity
28982	ENSG00000162769	FLVCR1	prosthetic group	CHEBI:26348	role
28982	ENSG00000162769	FLVCR1	cofactor	CHEBI:23357	role
28982	ENSG00000162769	FLVCR1	metabolite	CHEBI:25212	role
28982	ENSG00000162769	FLVCR1	polypyrrole	CHEBI:38077	chemical entity
28982	ENSG00000162769	FLVCR1	tetrapyrrole	CHEBI:26932	chemical entity
28982	ENSG00000162769	FLVCR1	transition element molecular entity	CHEBI:33497	chemical entity
28982	ENSG00000162769	FLVCR1	d-block molecular entity	CHEBI:33676	chemical entity
28982	ENSG00000162769	FLVCR1	heteroatomic molecular entity	CHEBI:37577	chemical entity
28982	ENSG00000162769	FLVCR1	biochemical role	CHEBI:52206	role
28982	ENSG00000162769	FLVCR1	organonitrogen heterocyclic compound	CHEBI:38101	chemical entity
28982	ENSG00000162769	FLVCR1	heteroarene	CHEBI:33833	chemical entity
28982	ENSG00000162769	FLVCR1	molecular entity	CHEBI:23367	chemical entity
28982	ENSG00000162769	FLVCR1	polyatomic entity	CHEBI:36357	chemical entity
28982	ENSG00000162769	FLVCR1	biological role	CHEBI:24432	role
28982	ENSG00000162769	FLVCR1	organonitrogen compound	CHEBI:35352	chemical entity
28982	ENSG00000162769	FLVCR1	organic heterocyclic compound	CHEBI:24532	chemical entity
28982	ENSG00000162769	FLVCR1	organic aromatic compound	CHEBI:33659	chemical entity
28982	ENSG00000162769	FLVCR1	chemical entity	CHEBI:24431	chemical entity
28982	ENSG00000162769	FLVCR1	role	CHEBI:50906	role
28982	ENSG00000162769	FLVCR1	nitrogen molecular entity	CHEBI:51143	chemical entity
28982	ENSG00000162769	FLVCR1	heteroorganic entity	CHEBI:33285	chemical entity
28982	ENSG00000162769	FLVCR1	heterocyclic compound	CHEBI:5686	chemical entity
28982	ENSG00000162769	FLVCR1	organic cyclic compound	CHEBI:33832	chemical entity
28982	ENSG00000162769	FLVCR1	cyclic compound	CHEBI:33595	chemical entity
28982	ENSG00000162769	FLVCR1	pnictogen molecular entity	CHEBI:33302	chemical entity
28982	ENSG00000162769	FLVCR1	organic molecular entity	CHEBI:50860	chemical entity
28982	ENSG00000162769	FLVCR1	organic molecule	CHEBI:72695	chemical entity
28982	ENSG00000162769	FLVCR1	molecule	CHEBI:25367	chemical entity
28982	ENSG00000162769	FLVCR1	p-block molecular entity	CHEBI:33675	chemical entity
28982	ENSG00000162769	FLVCR1	carbon group molecular entity	CHEBI:33582	chemical entity
28982	ENSG00000162769	FLVCR1	main group molecular entity	CHEBI:33579	chemical entity
55640	ENSG00000119686	FLVCR2	heme	CHEBI:30413	chemical entity
55640	ENSG00000119686	FLVCR2	cyclic tetrapyrrole	CHEBI:36309	chemical entity
55640	ENSG00000119686	FLVCR2	metallotetrapyrrole	CHEBI:33909	chemical entity
55640	ENSG00000119686	FLVCR2	iron molecular entity	CHEBI:24873	chemical entity
55640	ENSG00000119686	FLVCR2	coordination entity	CHEBI:33240	chemical entity
55640	ENSG00000119686	FLVCR2	transition element coordination entity	CHEBI:33861	chemical entity
55640	ENSG00000119686	FLVCR2	prosthetic group	CHEBI:26348	role
55640	ENSG00000119686	FLVCR2	cofactor	CHEBI:23357	role
55640	ENSG00000119686	FLVCR2	metabolite	CHEBI:25212	role
55640	ENSG00000119686	FLVCR2	polypyrrole	CHEBI:38077	chemical entity
55640	ENSG00000119686	FLVCR2	tetrapyrrole	CHEBI:26932	chemical entity
55640	ENSG00000119686	FLVCR2	transition element molecular entity	CHEBI:33497	chemical entity
55640	ENSG00000119686	FLVCR2	d-block molecular entity	CHEBI:33676	chemical entity
55640	ENSG00000119686	FLVCR2	heteroatomic molecular entity	CHEBI:37577	chemical entity
55640	ENSG00000119686	FLVCR2	biochemical role	CHEBI:52206	role
55640	ENSG00000119686	FLVCR2	organonitrogen heterocyclic compound	CHEBI:38101	chemical entity
55640	ENSG00000119686	FLVCR2	heteroarene	CHEBI:33833	chemical entity
55640	ENSG00000119686	FLVCR2	molecular entity	CHEBI:23367	chemical entity
55640	ENSG00000119686	FLVCR2	polyatomic entity	CHEBI:36357	chemical entity
55640	ENSG00000119686	FLVCR2	biological role	CHEBI:24432	role
55640	ENSG00000119686	FLVCR2	organonitrogen compound	CHEBI:35352	chemical entity
55640	ENSG00000119686	FLVCR2	organic heterocyclic compound	CHEBI:24532	chemical entity
55640	ENSG00000119686	FLVCR2	organic aromatic compound	CHEBI:33659	chemical entity
55640	ENSG00000119686	FLVCR2	chemical entity	CHEBI:24431	chemical entity
55640	ENSG00000119686	FLVCR2	role	CHEBI:50906	role
55640	ENSG00000119686	FLVCR2	nitrogen molecular entity	CHEBI:51143	chemical entity
55640	ENSG00000119686	FLVCR2	heteroorganic entity	CHEBI:33285	chemical entity
55640	ENSG00000119686	FLVCR2	heterocyclic compound	CHEBI:5686	chemical entity
55640	ENSG00000119686	FLVCR2	organic cyclic compound	CHEBI:33832	chemical entity
55640	ENSG00000119686	FLVCR2	cyclic compound	CHEBI:33595	chemical entity
55640	ENSG00000119686	FLVCR2	pnictogen molecular entity	CHEBI:33302	chemical entity
55640	ENSG00000119686	FLVCR2	organic molecular entity	CHEBI:50860	chemical entity
55640	ENSG00000119686	FLVCR2	organic molecule	CHEBI:72695	chemical entity
55640	ENSG00000119686	FLVCR2	molecule	CHEBI:25367	chemical entity
55640	ENSG00000119686	FLVCR2	p-block molecular entity	CHEBI:33675	chemical entity
55640	ENSG00000119686	FLVCR2	carbon group molecular entity	CHEBI:33582	chemical entity
55640	ENSG00000119686	FLVCR2	main group molecular entity	CHEBI:33579	chemical entity
3954	ENSG00000168924	LETM1	hydron	CHEBI:15378	chemical entity
3954	ENSG00000168924	LETM1	calcium(2+)	CHEBI:29108	chemical entity
3954	ENSG00000168924	LETM1	monovalent inorganic cation	CHEBI:60242	chemical entity
3954	ENSG00000168924	LETM1	monoatomic monocation	CHEBI:25414	chemical entity
3954	ENSG00000168924	LETM1	elemental molecular entity	CHEBI:33259	chemical entity
3954	ENSG00000168924	LETM1	monoatomic entity	CHEBI:33238	chemical entity
3954	ENSG00000168924	LETM1	inorganic molecular entity	CHEBI:24835	chemical entity
3954	ENSG00000168924	LETM1	hydrogen molecular entity	CHEBI:33608	chemical entity
3954	ENSG00000168924	LETM1	monoatomic dication	CHEBI:30412	chemical entity
3954	ENSG00000168924	LETM1	divalent metal cation	CHEBI:60240	chemical entity
3954	ENSG00000168924	LETM1	alkaline earth molecular entity	CHEBI:33299	chemical entity
3954	ENSG00000168924	LETM1	metal cation	CHEBI:25213	chemical entity
3954	ENSG00000168924	LETM1	alkaline earth cation	CHEBI:33513	chemical entity
3954	ENSG00000168924	LETM1	cofactor	CHEBI:23357	role
3954	ENSG00000168924	LETM1	human metabolite	CHEBI:77746	role
3954	ENSG00000168924	LETM1	inorganic cation	CHEBI:36915	chemical entity
3954	ENSG00000168924	LETM1	monoatomic cation	CHEBI:23906	chemical entity
3954	ENSG00000168924	LETM1	molecular entity	CHEBI:23367	chemical entity
3954	ENSG00000168924	LETM1	s-block molecular entity	CHEBI:33674	chemical entity
3954	ENSG00000168924	LETM1	biochemical role	CHEBI:52206	role
3954	ENSG00000168924	LETM1	mammalian metabolite	CHEBI:75768	role
3954	ENSG00000168924	LETM1	inorganic ion	CHEBI:36914	chemical entity
3954	ENSG00000168924	LETM1	cation	CHEBI:36916	chemical entity
3954	ENSG00000168924	LETM1	monoatomic ion	CHEBI:24867	chemical entity
3954	ENSG00000168924	LETM1	chemical entity	CHEBI:24431	chemical entity
3954	ENSG00000168924	LETM1	main group molecular entity	CHEBI:33579	chemical entity
3954	ENSG00000168924	LETM1	biological role	CHEBI:24432	role
3954	ENSG00000168924	LETM1	animal metabolite	CHEBI:75767	role
3954	ENSG00000168924	LETM1	ion	CHEBI:24870	chemical entity
3954	ENSG00000168924	LETM1	role	CHEBI:50906	role
3954	ENSG00000168924	LETM1	eukaryotic metabolite	CHEBI:75763	role
3954	ENSG00000168924	LETM1	metabolite	CHEBI:25212	role
84061	ENSG00000102158	MAGT1	magnesium(2+)	CHEBI:18420	chemical entity
84061	ENSG00000102158	MAGT1	monoatomic dication	CHEBI:30412	chemical entity
84061	ENSG00000102158	MAGT1	divalent metal cation	CHEBI:60240	chemical entity
84061	ENSG00000102158	MAGT1	alkaline earth molecular entity	CHEBI:33299	chemical entity
84061	ENSG00000102158	MAGT1	alkaline earth cation	CHEBI:33513	chemical entity
84061	ENSG00000102158	MAGT1	cofactor	CHEBI:23357	role
84061	ENSG00000102158	MAGT1	monoatomic cation	CHEBI:23906	chemical entity
84061	ENSG00000102158	MAGT1	inorganic cation	CHEBI:36915	chemical entity
84061	ENSG00000102158	MAGT1	metal cation	CHEBI:25213	chemical entity
84061	ENSG00000102158	MAGT1	s-block molecular entity	CHEBI:33674	chemical entity
84061	ENSG00000102158	MAGT1	biochemical role	CHEBI:52206	role
84061	ENSG00000102158	MAGT1	monoatomic ion	CHEBI:24867	chemical entity
84061	ENSG00000102158	MAGT1	cation	CHEBI:36916	chemical entity
84061	ENSG00000102158	MAGT1	inorganic ion	CHEBI:36914	chemical entity
84061	ENSG00000102158	MAGT1	main group molecular entity	CHEBI:33579	chemical entity
84061	ENSG00000102158	MAGT1	biological role	CHEBI:24432	role
84061	ENSG00000102158	MAGT1	monoatomic entity	CHEBI:33238	chemical entity
84061	ENSG00000102158	MAGT1	ion	CHEBI:24870	chemical entity
84061	ENSG00000102158	MAGT1	inorganic molecular entity	CHEBI:24835	chemical entity
84061	ENSG00000102158	MAGT1	molecular entity	CHEBI:23367	chemical entity
84061	ENSG00000102158	MAGT1	role	CHEBI:50906	role
84061	ENSG00000102158	MAGT1	elemental molecular entity	CHEBI:33259	chemical entity
84061	ENSG00000102158	MAGT1	chemical entity	CHEBI:24431	chemical entity
10227	ENSG00000109736	MFSD10	indometacin	CHEBI:49662	chemical entity
10227	ENSG00000109736	MFSD10	diclofenac	CHEBI:47381	chemical entity
10227	ENSG00000109736	MFSD10	organic anion	CHEBI:25696	chemical entity
10227	ENSG00000109736	MFSD10	monochlorobenzenes	CHEBI:83403	chemical entity
10227	ENSG00000109736	MFSD10	indoles	CHEBI:24828	chemical entity
10227	ENSG00000109736	MFSD10	indole-3-acetic acids	CHEBI:24803	chemical entity
10227	ENSG00000109736	MFSD10	xenobiotic	CHEBI:35703	role
10227	ENSG00000109736	MFSD10	environmental contaminant	CHEBI:78298	role
10227	ENSG00000109736	MFSD10	EC 1.14.99.1 (prostaglandin-endoperoxide synthase) inhibitor	CHEBI:35544	role
10227	ENSG00000109736	MFSD10	antirheumatic drug	CHEBI:35842	role
10227	ENSG00000109736	MFSD10	non-steroidal anti-inflammatory drug	CHEBI:35475	role
10227	ENSG00000109736	MFSD10	aromatic ether	CHEBI:35618	chemical entity
10227	ENSG00000109736	MFSD10	analgesic	CHEBI:35480	role
10227	ENSG00000109736	MFSD10	drug metabolite	CHEBI:49103	role
10227	ENSG00000109736	MFSD10	carboxamide	CHEBI:37622	chemical entity
10227	ENSG00000109736	MFSD10	xenobiotic metabolite	CHEBI:76206	role
10227	ENSG00000109736	MFSD10	chlorobenzenes	CHEBI:23132	chemical entity
10227	ENSG00000109736	MFSD10	aromatic amine	CHEBI:33860	chemical entity
10227	ENSG00000109736	MFSD10	drug allergen	CHEBI:88188	role
10227	ENSG00000109736	MFSD10	antipyretic	CHEBI:35493	role
10227	ENSG00000109736	MFSD10	non-narcotic analgesic	CHEBI:35481	role
10227	ENSG00000109736	MFSD10	secondary amino compound	CHEBI:50995	chemical entity
10227	ENSG00000109736	MFSD10	amino acid	CHEBI:33709	chemical entity
10227	ENSG00000109736	MFSD10	monocarboxylic acid	CHEBI:25384	chemical entity
10227	ENSG00000109736	MFSD10	anion	CHEBI:22563	chemical entity
10227	ENSG00000109736	MFSD10	organic ion	CHEBI:25699	chemical entity
10227	ENSG00000109736	MFSD10	organic heterobicyclic compound	CHEBI:27171	chemical entity
10227	ENSG00000109736	MFSD10	organonitrogen heterocyclic compound	CHEBI:38101	chemical entity
10227	ENSG00000109736	MFSD10	heteroarene	CHEBI:33833	chemical entity
10227	ENSG00000109736	MFSD10	carboxylic acid	CHEBI:33575	chemical entity
10227	ENSG00000109736	MFSD10	biological role	CHEBI:24432	role
10227	ENSG00000109736	MFSD10	chemical role	CHEBI:51086	role
10227	ENSG00000109736	MFSD10	EC 1.14.* (oxidoreductase acting on paired donors, with incorporation or reduction of molecular oxygen) inhibitor	CHEBI:76741	role
10227	ENSG00000109736	MFSD10	drug	CHEBI:23888	role
10227	ENSG00000109736	MFSD10	anti-inflammatory drug	CHEBI:35472	role
10227	ENSG00000109736	MFSD10	ether	CHEBI:25698	chemical entity
10227	ENSG00000109736	MFSD10	organic aromatic compound	CHEBI:33659	chemical entity
10227	ENSG00000109736	MFSD10	pharmacological role	CHEBI:52210	role
10227	ENSG00000109736	MFSD10	human xenobiotic metabolite	CHEBI:76967	role
10227	ENSG00000109736	MFSD10	primary amide	CHEBI:33256	chemical entity
10227	ENSG00000109736	MFSD10	organonitrogen compound	CHEBI:35352	chemical entity
10227	ENSG00000109736	MFSD10	organooxygen compound	CHEBI:36963	chemical entity
10227	ENSG00000109736	MFSD10	metabolite	CHEBI:25212	role
10227	ENSG00000109736	MFSD10	organochlorine compound	CHEBI:36683	chemical entity
10227	ENSG00000109736	MFSD10	benzenes	CHEBI:22712	chemical entity
10227	ENSG00000109736	MFSD10	organic amino compound	CHEBI:50047	chemical entity
10227	ENSG00000109736	MFSD10	allergen	CHEBI:50904	role
10227	ENSG00000109736	MFSD10	ion	CHEBI:24870	chemical entity
10227	ENSG00000109736	MFSD10	organic molecular entity	CHEBI:50860	chemical entity
10227	ENSG00000109736	MFSD10	organic heteropolycyclic compound	CHEBI:38166	chemical entity
10227	ENSG00000109736	MFSD10	bicyclic compound	CHEBI:33636	chemical entity
10227	ENSG00000109736	MFSD10	heterocyclic compound	CHEBI:5686	chemical entity
10227	ENSG00000109736	MFSD10	organic heterocyclic compound	CHEBI:24532	chemical entity
10227	ENSG00000109736	MFSD10	organic acid	CHEBI:64709	chemical entity
10227	ENSG00000109736	MFSD10	carbon oxoacid	CHEBI:35605	chemical entity
10227	ENSG00000109736	MFSD10	carbonyl compound	CHEBI:36586	chemical entity
10227	ENSG00000109736	MFSD10	oxoanion	CHEBI:35406	chemical entity
10227	ENSG00000109736	MFSD10	role	CHEBI:50906	role
10227	ENSG00000109736	MFSD10	EC 1.* (oxidoreductase) inhibitor	CHEBI:76725	role
10227	ENSG00000109736	MFSD10	pharmaceutical	CHEBI:52217	role
10227	ENSG00000109736	MFSD10	anti-inflammatory agent	CHEBI:67079	role
10227	ENSG00000109736	MFSD10	cyclic compound	CHEBI:33595	chemical entity
10227	ENSG00000109736	MFSD10	organic cyclic compound	CHEBI:33832	chemical entity
10227	ENSG00000109736	MFSD10	human metabolite	CHEBI:77746	role
10227	ENSG00000109736	MFSD10	amide	CHEBI:32988	chemical entity
10227	ENSG00000109736	MFSD10	nitrogen molecular entity	CHEBI:51143	chemical entity
10227	ENSG00000109736	MFSD10	heteroorganic entity	CHEBI:33285	chemical entity
10227	ENSG00000109736	MFSD10	organochalcogen compound	CHEBI:36962	chemical entity
10227	ENSG00000109736	MFSD10	oxygen molecular entity	CHEBI:25806	chemical entity
10227	ENSG00000109736	MFSD10	biochemical role	CHEBI:52206	role
10227	ENSG00000109736	MFSD10	chlorine molecular entity	CHEBI:23117	chemical entity
10227	ENSG00000109736	MFSD10	organohalogen compound	CHEBI:36684	chemical entity
10227	ENSG00000109736	MFSD10	benzenoid aromatic compound	CHEBI:33836	chemical entity
10227	ENSG00000109736	MFSD10	Bronsted base	CHEBI:39142	role
10227	ENSG00000109736	MFSD10	aetiopathogenetic role	CHEBI:52209	role
10227	ENSG00000109736	MFSD10	molecular entity	CHEBI:23367	chemical entity
10227	ENSG00000109736	MFSD10	carbon group molecular entity	CHEBI:33582	chemical entity
10227	ENSG00000109736	MFSD10	heteropolycyclic compound	CHEBI:33671	chemical entity
10227	ENSG00000109736	MFSD10	oxoacid	CHEBI:24833	chemical entity
10227	ENSG00000109736	MFSD10	organic molecule	CHEBI:72695	chemical entity
10227	ENSG00000109736	MFSD10	polyatomic anion	CHEBI:33273	chemical entity
10227	ENSG00000109736	MFSD10	oxide	CHEBI:25741	chemical entity
10227	ENSG00000109736	MFSD10	enzyme inhibitor	CHEBI:23924	role
10227	ENSG00000109736	MFSD10	application	CHEBI:33232	role
10227	ENSG00000109736	MFSD10	molecule	CHEBI:25367	chemical entity
10227	ENSG00000109736	MFSD10	mammalian metabolite	CHEBI:75768	role
10227	ENSG00000109736	MFSD10	pnictogen molecular entity	CHEBI:33302	chemical entity
10227	ENSG00000109736	MFSD10	chalcogen molecular entity	CHEBI:33304	chemical entity
10227	ENSG00000109736	MFSD10	halogen molecular entity	CHEBI:24471	chemical entity
10227	ENSG00000109736	MFSD10	halide	CHEBI:37578	chemical entity
10227	ENSG00000109736	MFSD10	carbocyclic compound	CHEBI:33598	chemical entity
10227	ENSG00000109736	MFSD10	acceptor	CHEBI:15339	role
10227	ENSG00000109736	MFSD10	base	CHEBI:22695	role
10227	ENSG00000109736	MFSD10	chemical entity	CHEBI:24431	chemical entity
10227	ENSG00000109736	MFSD10	p-block molecular entity	CHEBI:33675	chemical entity
10227	ENSG00000109736	MFSD10	polycyclic compound	CHEBI:33635	chemical entity
10227	ENSG00000109736	MFSD10	hydroxides	CHEBI:24651	chemical entity
10227	ENSG00000109736	MFSD10	Bronsted acid	CHEBI:39141	role
10227	ENSG00000109736	MFSD10	polyatomic ion	CHEBI:36358	chemical entity
10227	ENSG00000109736	MFSD10	heteroatomic molecular entity	CHEBI:37577	chemical entity
10227	ENSG00000109736	MFSD10	inhibitor	CHEBI:35222	role
10227	ENSG00000109736	MFSD10	polyatomic entity	CHEBI:36357	chemical entity
10227	ENSG00000109736	MFSD10	animal metabolite	CHEBI:75767	role
10227	ENSG00000109736	MFSD10	homocyclic compound	CHEBI:33597	chemical entity
10227	ENSG00000109736	MFSD10	main group molecular entity	CHEBI:33579	chemical entity
10227	ENSG00000109736	MFSD10	hydrogen molecular entity	CHEBI:33608	chemical entity
10227	ENSG00000109736	MFSD10	donor	CHEBI:17891	role
10227	ENSG00000109736	MFSD10	eukaryotic metabolite	CHEBI:75763	role
10227	ENSG00000109736	MFSD10	s-block molecular entity	CHEBI:33674	chemical entity
84879	ENSG00000168389	MFSD2A	sodium(1+)	CHEBI:29101	chemical entity
84879	ENSG00000168389	MFSD2A	docosahexaenoic acid	CHEBI:36005	chemical entity
84879	ENSG00000168389	MFSD2A	alkali metal molecular entity	CHEBI:33296	chemical entity
84879	ENSG00000168389	MFSD2A	alkali metal cation	CHEBI:33504	chemical entity
84879	ENSG00000168389	MFSD2A	monovalent inorganic cation	CHEBI:60242	chemical entity
84879	ENSG00000168389	MFSD2A	monoatomic monocation	CHEBI:25414	chemical entity
84879	ENSG00000168389	MFSD2A	cofactor	CHEBI:23357	role
84879	ENSG00000168389	MFSD2A	human metabolite	CHEBI:77746	role
84879	ENSG00000168389	MFSD2A	olefinic fatty acid	CHEBI:53339	chemical entity
84879	ENSG00000168389	MFSD2A	polyunsaturated fatty acid	CHEBI:26208	chemical entity
84879	ENSG00000168389	MFSD2A	long-chain fatty acid	CHEBI:15904	chemical entity
84879	ENSG00000168389	MFSD2A	fatty acid	CHEBI:35366	chemical entity
84879	ENSG00000168389	MFSD2A	s-block molecular entity	CHEBI:33674	chemical entity
84879	ENSG00000168389	MFSD2A	metal cation	CHEBI:25213	chemical entity
84879	ENSG00000168389	MFSD2A	inorganic cation	CHEBI:36915	chemical entity
84879	ENSG00000168389	MFSD2A	monoatomic cation	CHEBI:23906	chemical entity
84879	ENSG00000168389	MFSD2A	biochemical role	CHEBI:52206	role
84879	ENSG00000168389	MFSD2A	mammalian metabolite	CHEBI:75768	role
84879	ENSG00000168389	MFSD2A	unsaturated fatty acid	CHEBI:27208	chemical entity
84879	ENSG00000168389	MFSD2A	olefinic compound	CHEBI:78840	chemical entity
84879	ENSG00000168389	MFSD2A	lipid	CHEBI:18059	chemical entity
84879	ENSG00000168389	MFSD2A	monocarboxylic acid	CHEBI:25384	chemical entity
84879	ENSG00000168389	MFSD2A	main group molecular entity	CHEBI:33579	chemical entity
84879	ENSG00000168389	MFSD2A	inorganic ion	CHEBI:36914	chemical entity
84879	ENSG00000168389	MFSD2A	cation	CHEBI:36916	chemical entity
84879	ENSG00000168389	MFSD2A	monoatomic ion	CHEBI:24867	chemical entity
84879	ENSG00000168389	MFSD2A	biological role	CHEBI:24432	role
84879	ENSG00000168389	MFSD2A	animal metabolite	CHEBI:75767	role
84879	ENSG00000168389	MFSD2A	organic molecular entity	CHEBI:50860	chemical entity
84879	ENSG00000168389	MFSD2A	carboxylic acid	CHEBI:33575	chemical entity
84879	ENSG00000168389	MFSD2A	molecular entity	CHEBI:23367	chemical entity
84879	ENSG00000168389	MFSD2A	inorganic molecular entity	CHEBI:24835	chemical entity
84879	ENSG00000168389	MFSD2A	ion	CHEBI:24870	chemical entity
84879	ENSG00000168389	MFSD2A	monoatomic entity	CHEBI:33238	chemical entity
84879	ENSG00000168389	MFSD2A	role	CHEBI:50906	role
84879	ENSG00000168389	MFSD2A	eukaryotic metabolite	CHEBI:75763	role
84879	ENSG00000168389	MFSD2A	carbon group molecular entity	CHEBI:33582	chemical entity
84879	ENSG00000168389	MFSD2A	organic acid	CHEBI:64709	chemical entity
84879	ENSG00000168389	MFSD2A	carbon oxoacid	CHEBI:35605	chemical entity
84879	ENSG00000168389	MFSD2A	carbonyl compound	CHEBI:36586	chemical entity
84879	ENSG00000168389	MFSD2A	oxoanion	CHEBI:35406	chemical entity
84879	ENSG00000168389	MFSD2A	organic anion	CHEBI:25696	chemical entity
84879	ENSG00000168389	MFSD2A	chemical entity	CHEBI:24431	chemical entity
84879	ENSG00000168389	MFSD2A	elemental molecular entity	CHEBI:33259	chemical entity
84879	ENSG00000168389	MFSD2A	metabolite	CHEBI:25212	role
84879	ENSG00000168389	MFSD2A	p-block molecular entity	CHEBI:33675	chemical entity
84879	ENSG00000168389	MFSD2A	oxoacid	CHEBI:24833	chemical entity
84879	ENSG00000168389	MFSD2A	organooxygen compound	CHEBI:36963	chemical entity
84879	ENSG00000168389	MFSD2A	organic molecule	CHEBI:72695	chemical entity
84879	ENSG00000168389	MFSD2A	polyatomic anion	CHEBI:33273	chemical entity
84879	ENSG00000168389	MFSD2A	oxide	CHEBI:25741	chemical entity
84879	ENSG00000168389	MFSD2A	anion	CHEBI:22563	chemical entity
84879	ENSG00000168389	MFSD2A	organic ion	CHEBI:25699	chemical entity
84879	ENSG00000168389	MFSD2A	hydroxides	CHEBI:24651	chemical entity
84879	ENSG00000168389	MFSD2A	Bronsted acid	CHEBI:39141	role
84879	ENSG00000168389	MFSD2A	organochalcogen compound	CHEBI:36962	chemical entity
84879	ENSG00000168389	MFSD2A	oxygen molecular entity	CHEBI:25806	chemical entity
84879	ENSG00000168389	MFSD2A	molecule	CHEBI:25367	chemical entity
84879	ENSG00000168389	MFSD2A	polyatomic ion	CHEBI:36358	chemical entity
84879	ENSG00000168389	MFSD2A	heteroatomic molecular entity	CHEBI:37577	chemical entity
84879	ENSG00000168389	MFSD2A	hydrogen molecular entity	CHEBI:33608	chemical entity
84879	ENSG00000168389	MFSD2A	donor	CHEBI:17891	role
84879	ENSG00000168389	MFSD2A	chemical role	CHEBI:51086	role
84879	ENSG00000168389	MFSD2A	heteroorganic entity	CHEBI:33285	chemical entity
84879	ENSG00000168389	MFSD2A	chalcogen molecular entity	CHEBI:33304	chemical entity
84879	ENSG00000168389	MFSD2A	polyatomic entity	CHEBI:36357	chemical entity
388931	ENSG00000205639	MFSD2B	sphingolipid	CHEBI:26739	chemical entity
388931	ENSG00000205639	MFSD2B	organonitrogen compound	CHEBI:35352	chemical entity
388931	ENSG00000205639	MFSD2B	lipid	CHEBI:18059	chemical entity
388931	ENSG00000205639	MFSD2B	organooxygen compound	CHEBI:36963	chemical entity
388931	ENSG00000205639	MFSD2B	nitrogen molecular entity	CHEBI:51143	chemical entity
388931	ENSG00000205639	MFSD2B	heteroorganic entity	CHEBI:33285	chemical entity
388931	ENSG00000205639	MFSD2B	organic molecular entity	CHEBI:50860	chemical entity
388931	ENSG00000205639	MFSD2B	organochalcogen compound	CHEBI:36962	chemical entity
388931	ENSG00000205639	MFSD2B	oxygen molecular entity	CHEBI:25806	chemical entity
388931	ENSG00000205639	MFSD2B	pnictogen molecular entity	CHEBI:33302	chemical entity
388931	ENSG00000205639	MFSD2B	carbon group molecular entity	CHEBI:33582	chemical entity
388931	ENSG00000205639	MFSD2B	chalcogen molecular entity	CHEBI:33304	chemical entity
388931	ENSG00000205639	MFSD2B	p-block molecular entity	CHEBI:33675	chemical entity
388931	ENSG00000205639	MFSD2B	main group molecular entity	CHEBI:33579	chemical entity
388931	ENSG00000205639	MFSD2B	molecular entity	CHEBI:23367	chemical entity
388931	ENSG00000205639	MFSD2B	chemical entity	CHEBI:24431	chemical entity
51660	ENSG00000060762	MPC1	pyruvic acid	CHEBI:32816	chemical entity
51660	ENSG00000060762	MPC1	cofactor	CHEBI:23357	role
51660	ENSG00000060762	MPC1	oxo monocarboxylic acid	CHEBI:35871	chemical entity
51660	ENSG00000060762	MPC1	fundamental metabolite	CHEBI:78675	role
51660	ENSG00000060762	MPC1	biochemical role	CHEBI:52206	role
51660	ENSG00000060762	MPC1	oxo carboxylic acid anion	CHEBI:35903	chemical entity
51660	ENSG00000060762	MPC1	oxo carboxylic acid	CHEBI:25754	chemical entity
51660	ENSG00000060762	MPC1	monocarboxylic acid	CHEBI:25384	chemical entity
51660	ENSG00000060762	MPC1	metabolite	CHEBI:25212	role
51660	ENSG00000060762	MPC1	biological role	CHEBI:24432	role
51660	ENSG00000060762	MPC1	carboxylic acid	CHEBI:33575	chemical entity
51660	ENSG00000060762	MPC1	role	CHEBI:50906	role
51660	ENSG00000060762	MPC1	organic acid	CHEBI:64709	chemical entity
51660	ENSG00000060762	MPC1	carbon oxoacid	CHEBI:35605	chemical entity
51660	ENSG00000060762	MPC1	carbonyl compound	CHEBI:36586	chemical entity
51660	ENSG00000060762	MPC1	oxoanion	CHEBI:35406	chemical entity
51660	ENSG00000060762	MPC1	organic anion	CHEBI:25696	chemical entity
51660	ENSG00000060762	MPC1	organic molecular entity	CHEBI:50860	chemical entity
51660	ENSG00000060762	MPC1	oxoacid	CHEBI:24833	chemical entity
51660	ENSG00000060762	MPC1	organooxygen compound	CHEBI:36963	chemical entity
51660	ENSG00000060762	MPC1	organic molecule	CHEBI:72695	chemical entity
51660	ENSG00000060762	MPC1	polyatomic anion	CHEBI:33273	chemical entity
51660	ENSG00000060762	MPC1	oxide	CHEBI:25741	chemical entity
51660	ENSG00000060762	MPC1	anion	CHEBI:22563	chemical entity
51660	ENSG00000060762	MPC1	organic ion	CHEBI:25699	chemical entity
51660	ENSG00000060762	MPC1	carbon group molecular entity	CHEBI:33582	chemical entity
51660	ENSG00000060762	MPC1	hydroxides	CHEBI:24651	chemical entity
51660	ENSG00000060762	MPC1	Bronsted acid	CHEBI:39141	role
51660	ENSG00000060762	MPC1	organochalcogen compound	CHEBI:36962	chemical entity
51660	ENSG00000060762	MPC1	oxygen molecular entity	CHEBI:25806	chemical entity
51660	ENSG00000060762	MPC1	molecule	CHEBI:25367	chemical entity
51660	ENSG00000060762	MPC1	polyatomic ion	CHEBI:36358	chemical entity
51660	ENSG00000060762	MPC1	heteroatomic molecular entity	CHEBI:37577	chemical entity
51660	ENSG00000060762	MPC1	ion	CHEBI:24870	chemical entity
51660	ENSG00000060762	MPC1	p-block molecular entity	CHEBI:33675	chemical entity
51660	ENSG00000060762	MPC1	hydrogen molecular entity	CHEBI:33608	chemical entity
51660	ENSG00000060762	MPC1	donor	CHEBI:17891	role
51660	ENSG00000060762	MPC1	chemical role	CHEBI:51086	role
51660	ENSG00000060762	MPC1	heteroorganic entity	CHEBI:33285	chemical entity
51660	ENSG00000060762	MPC1	chalcogen molecular entity	CHEBI:33304	chemical entity
51660	ENSG00000060762	MPC1	polyatomic entity	CHEBI:36357	chemical entity
51660	ENSG00000060762	MPC1	molecular entity	CHEBI:23367	chemical entity
51660	ENSG00000060762	MPC1	main group molecular entity	CHEBI:33579	chemical entity
51660	ENSG00000060762	MPC1	s-block molecular entity	CHEBI:33674	chemical entity
51660	ENSG00000060762	MPC1	chemical entity	CHEBI:24431	chemical entity
347411	ENSG00000238205	MPC1L	pyruvic acid	CHEBI:32816	chemical entity
347411	ENSG00000238205	MPC1L	cofactor	CHEBI:23357	role
347411	ENSG00000238205	MPC1L	oxo monocarboxylic acid	CHEBI:35871	chemical entity
347411	ENSG00000238205	MPC1L	fundamental metabolite	CHEBI:78675	role
347411	ENSG00000238205	MPC1L	biochemical role	CHEBI:52206	role
347411	ENSG00000238205	MPC1L	oxo carboxylic acid anion	CHEBI:35903	chemical entity
347411	ENSG00000238205	MPC1L	oxo carboxylic acid	CHEBI:25754	chemical entity
347411	ENSG00000238205	MPC1L	monocarboxylic acid	CHEBI:25384	chemical entity
347411	ENSG00000238205	MPC1L	metabolite	CHEBI:25212	role
347411	ENSG00000238205	MPC1L	biological role	CHEBI:24432	role
347411	ENSG00000238205	MPC1L	carboxylic acid	CHEBI:33575	chemical entity
347411	ENSG00000238205	MPC1L	role	CHEBI:50906	role
347411	ENSG00000238205	MPC1L	organic acid	CHEBI:64709	chemical entity
347411	ENSG00000238205	MPC1L	carbon oxoacid	CHEBI:35605	chemical entity
347411	ENSG00000238205	MPC1L	carbonyl compound	CHEBI:36586	chemical entity
347411	ENSG00000238205	MPC1L	oxoanion	CHEBI:35406	chemical entity
347411	ENSG00000238205	MPC1L	organic anion	CHEBI:25696	chemical entity
347411	ENSG00000238205	MPC1L	organic molecular entity	CHEBI:50860	chemical entity
347411	ENSG00000238205	MPC1L	oxoacid	CHEBI:24833	chemical entity
347411	ENSG00000238205	MPC1L	organooxygen compound	CHEBI:36963	chemical entity
347411	ENSG00000238205	MPC1L	organic molecule	CHEBI:72695	chemical entity
347411	ENSG00000238205	MPC1L	polyatomic anion	CHEBI:33273	chemical entity
347411	ENSG00000238205	MPC1L	oxide	CHEBI:25741	chemical entity
347411	ENSG00000238205	MPC1L	anion	CHEBI:22563	chemical entity
347411	ENSG00000238205	MPC1L	organic ion	CHEBI:25699	chemical entity
347411	ENSG00000238205	MPC1L	carbon group molecular entity	CHEBI:33582	chemical entity
347411	ENSG00000238205	MPC1L	hydroxides	CHEBI:24651	chemical entity
347411	ENSG00000238205	MPC1L	Bronsted acid	CHEBI:39141	role
347411	ENSG00000238205	MPC1L	organochalcogen compound	CHEBI:36962	chemical entity
347411	ENSG00000238205	MPC1L	oxygen molecular entity	CHEBI:25806	chemical entity
347411	ENSG00000238205	MPC1L	molecule	CHEBI:25367	chemical entity
347411	ENSG00000238205	MPC1L	polyatomic ion	CHEBI:36358	chemical entity
347411	ENSG00000238205	MPC1L	heteroatomic molecular entity	CHEBI:37577	chemical entity
347411	ENSG00000238205	MPC1L	ion	CHEBI:24870	chemical entity
347411	ENSG00000238205	MPC1L	p-block molecular entity	CHEBI:33675	chemical entity
347411	ENSG00000238205	MPC1L	hydrogen molecular entity	CHEBI:33608	chemical entity
347411	ENSG00000238205	MPC1L	donor	CHEBI:17891	role
347411	ENSG00000238205	MPC1L	chemical role	CHEBI:51086	role
347411	ENSG00000238205	MPC1L	heteroorganic entity	CHEBI:33285	chemical entity
347411	ENSG00000238205	MPC1L	chalcogen molecular entity	CHEBI:33304	chemical entity
347411	ENSG00000238205	MPC1L	polyatomic entity	CHEBI:36357	chemical entity
347411	ENSG00000238205	MPC1L	molecular entity	CHEBI:23367	chemical entity
347411	ENSG00000238205	MPC1L	main group molecular entity	CHEBI:33579	chemical entity
347411	ENSG00000238205	MPC1L	s-block molecular entity	CHEBI:33674	chemical entity
347411	ENSG00000238205	MPC1L	chemical entity	CHEBI:24431	chemical entity
25874	ENSG00000143158	MPC2	pyruvic acid	CHEBI:32816	chemical entity
25874	ENSG00000143158	MPC2	cofactor	CHEBI:23357	role
25874	ENSG00000143158	MPC2	oxo monocarboxylic acid	CHEBI:35871	chemical entity
25874	ENSG00000143158	MPC2	fundamental metabolite	CHEBI:78675	role
25874	ENSG00000143158	MPC2	biochemical role	CHEBI:52206	role
25874	ENSG00000143158	MPC2	oxo carboxylic acid anion	CHEBI:35903	chemical entity
25874	ENSG00000143158	MPC2	oxo carboxylic acid	CHEBI:25754	chemical entity
25874	ENSG00000143158	MPC2	monocarboxylic acid	CHEBI:25384	chemical entity
25874	ENSG00000143158	MPC2	metabolite	CHEBI:25212	role
25874	ENSG00000143158	MPC2	biological role	CHEBI:24432	role
25874	ENSG00000143158	MPC2	carboxylic acid	CHEBI:33575	chemical entity
25874	ENSG00000143158	MPC2	role	CHEBI:50906	role
25874	ENSG00000143158	MPC2	organic acid	CHEBI:64709	chemical entity
25874	ENSG00000143158	MPC2	carbon oxoacid	CHEBI:35605	chemical entity
25874	ENSG00000143158	MPC2	carbonyl compound	CHEBI:36586	chemical entity
25874	ENSG00000143158	MPC2	oxoanion	CHEBI:35406	chemical entity
25874	ENSG00000143158	MPC2	organic anion	CHEBI:25696	chemical entity
25874	ENSG00000143158	MPC2	organic molecular entity	CHEBI:50860	chemical entity
25874	ENSG00000143158	MPC2	oxoacid	CHEBI:24833	chemical entity
25874	ENSG00000143158	MPC2	organooxygen compound	CHEBI:36963	chemical entity
25874	ENSG00000143158	MPC2	organic molecule	CHEBI:72695	chemical entity
25874	ENSG00000143158	MPC2	polyatomic anion	CHEBI:33273	chemical entity
25874	ENSG00000143158	MPC2	oxide	CHEBI:25741	chemical entity
25874	ENSG00000143158	MPC2	anion	CHEBI:22563	chemical entity
25874	ENSG00000143158	MPC2	organic ion	CHEBI:25699	chemical entity
25874	ENSG00000143158	MPC2	carbon group molecular entity	CHEBI:33582	chemical entity
25874	ENSG00000143158	MPC2	hydroxides	CHEBI:24651	chemical entity
25874	ENSG00000143158	MPC2	Bronsted acid	CHEBI:39141	role
25874	ENSG00000143158	MPC2	organochalcogen compound	CHEBI:36962	chemical entity
25874	ENSG00000143158	MPC2	oxygen molecular entity	CHEBI:25806	chemical entity
25874	ENSG00000143158	MPC2	molecule	CHEBI:25367	chemical entity
25874	ENSG00000143158	MPC2	polyatomic ion	CHEBI:36358	chemical entity
25874	ENSG00000143158	MPC2	heteroatomic molecular entity	CHEBI:37577	chemical entity
25874	ENSG00000143158	MPC2	ion	CHEBI:24870	chemical entity
25874	ENSG00000143158	MPC2	p-block molecular entity	CHEBI:33675	chemical entity
25874	ENSG00000143158	MPC2	hydrogen molecular entity	CHEBI:33608	chemical entity
25874	ENSG00000143158	MPC2	donor	CHEBI:17891	role
25874	ENSG00000143158	MPC2	chemical role	CHEBI:51086	role
25874	ENSG00000143158	MPC2	heteroorganic entity	CHEBI:33285	chemical entity
25874	ENSG00000143158	MPC2	chalcogen molecular entity	CHEBI:33304	chemical entity
25874	ENSG00000143158	MPC2	polyatomic entity	CHEBI:36357	chemical entity
25874	ENSG00000143158	MPC2	molecular entity	CHEBI:23367	chemical entity
25874	ENSG00000143158	MPC2	main group molecular entity	CHEBI:33579	chemical entity
25874	ENSG00000143158	MPC2	s-block molecular entity	CHEBI:33674	chemical entity
25874	ENSG00000143158	MPC2	chemical entity	CHEBI:24431	chemical entity
123606	ENSG00000170113	NIPA1	magnesium(2+)	CHEBI:18420	chemical entity
123606	ENSG00000170113	NIPA1	monoatomic dication	CHEBI:30412	chemical entity
123606	ENSG00000170113	NIPA1	divalent metal cation	CHEBI:60240	chemical entity
123606	ENSG00000170113	NIPA1	alkaline earth molecular entity	CHEBI:33299	chemical entity
123606	ENSG00000170113	NIPA1	alkaline earth cation	CHEBI:33513	chemical entity
123606	ENSG00000170113	NIPA1	cofactor	CHEBI:23357	role
123606	ENSG00000170113	NIPA1	monoatomic cation	CHEBI:23906	chemical entity
123606	ENSG00000170113	NIPA1	inorganic cation	CHEBI:36915	chemical entity
123606	ENSG00000170113	NIPA1	metal cation	CHEBI:25213	chemical entity
123606	ENSG00000170113	NIPA1	s-block molecular entity	CHEBI:33674	chemical entity
123606	ENSG00000170113	NIPA1	biochemical role	CHEBI:52206	role
123606	ENSG00000170113	NIPA1	monoatomic ion	CHEBI:24867	chemical entity
123606	ENSG00000170113	NIPA1	cation	CHEBI:36916	chemical entity
123606	ENSG00000170113	NIPA1	inorganic ion	CHEBI:36914	chemical entity
123606	ENSG00000170113	NIPA1	main group molecular entity	CHEBI:33579	chemical entity
123606	ENSG00000170113	NIPA1	biological role	CHEBI:24432	role
123606	ENSG00000170113	NIPA1	monoatomic entity	CHEBI:33238	chemical entity
123606	ENSG00000170113	NIPA1	ion	CHEBI:24870	chemical entity
123606	ENSG00000170113	NIPA1	inorganic molecular entity	CHEBI:24835	chemical entity
123606	ENSG00000170113	NIPA1	molecular entity	CHEBI:23367	chemical entity
123606	ENSG00000170113	NIPA1	role	CHEBI:50906	role
123606	ENSG00000170113	NIPA1	elemental molecular entity	CHEBI:33259	chemical entity
123606	ENSG00000170113	NIPA1	chemical entity	CHEBI:24431	chemical entity
81614	ENSG00000140157	NIPA2	magnesium(2+)	CHEBI:18420	chemical entity
81614	ENSG00000140157	NIPA2	monoatomic dication	CHEBI:30412	chemical entity
81614	ENSG00000140157	NIPA2	divalent metal cation	CHEBI:60240	chemical entity
81614	ENSG00000140157	NIPA2	alkaline earth molecular entity	CHEBI:33299	chemical entity
81614	ENSG00000140157	NIPA2	alkaline earth cation	CHEBI:33513	chemical entity
81614	ENSG00000140157	NIPA2	cofactor	CHEBI:23357	role
81614	ENSG00000140157	NIPA2	monoatomic cation	CHEBI:23906	chemical entity
81614	ENSG00000140157	NIPA2	inorganic cation	CHEBI:36915	chemical entity
81614	ENSG00000140157	NIPA2	metal cation	CHEBI:25213	chemical entity
81614	ENSG00000140157	NIPA2	s-block molecular entity	CHEBI:33674	chemical entity
81614	ENSG00000140157	NIPA2	biochemical role	CHEBI:52206	role
81614	ENSG00000140157	NIPA2	monoatomic ion	CHEBI:24867	chemical entity
81614	ENSG00000140157	NIPA2	cation	CHEBI:36916	chemical entity
81614	ENSG00000140157	NIPA2	inorganic ion	CHEBI:36914	chemical entity
81614	ENSG00000140157	NIPA2	main group molecular entity	CHEBI:33579	chemical entity
81614	ENSG00000140157	NIPA2	biological role	CHEBI:24432	role
81614	ENSG00000140157	NIPA2	monoatomic entity	CHEBI:33238	chemical entity
81614	ENSG00000140157	NIPA2	ion	CHEBI:24870	chemical entity
81614	ENSG00000140157	NIPA2	inorganic molecular entity	CHEBI:24835	chemical entity
81614	ENSG00000140157	NIPA2	molecular entity	CHEBI:23367	chemical entity
81614	ENSG00000140157	NIPA2	role	CHEBI:50906	role
81614	ENSG00000140157	NIPA2	elemental molecular entity	CHEBI:33259	chemical entity
81614	ENSG00000140157	NIPA2	chemical entity	CHEBI:24431	chemical entity
152519	ENSG00000163293	NIPAL1	magnesium(2+)	CHEBI:18420	chemical entity
152519	ENSG00000163293	NIPAL1	monoatomic dication	CHEBI:30412	chemical entity
152519	ENSG00000163293	NIPAL1	divalent metal cation	CHEBI:60240	chemical entity
152519	ENSG00000163293	NIPAL1	alkaline earth molecular entity	CHEBI:33299	chemical entity
152519	ENSG00000163293	NIPAL1	alkaline earth cation	CHEBI:33513	chemical entity
152519	ENSG00000163293	NIPAL1	cofactor	CHEBI:23357	role
152519	ENSG00000163293	NIPAL1	monoatomic cation	CHEBI:23906	chemical entity
152519	ENSG00000163293	NIPAL1	inorganic cation	CHEBI:36915	chemical entity
152519	ENSG00000163293	NIPAL1	metal cation	CHEBI:25213	chemical entity
152519	ENSG00000163293	NIPAL1	s-block molecular entity	CHEBI:33674	chemical entity
152519	ENSG00000163293	NIPAL1	biochemical role	CHEBI:52206	role
152519	ENSG00000163293	NIPAL1	monoatomic ion	CHEBI:24867	chemical entity
152519	ENSG00000163293	NIPAL1	cation	CHEBI:36916	chemical entity
152519	ENSG00000163293	NIPAL1	inorganic ion	CHEBI:36914	chemical entity
152519	ENSG00000163293	NIPAL1	main group molecular entity	CHEBI:33579	chemical entity
152519	ENSG00000163293	NIPAL1	biological role	CHEBI:24432	role
152519	ENSG00000163293	NIPAL1	monoatomic entity	CHEBI:33238	chemical entity
152519	ENSG00000163293	NIPAL1	ion	CHEBI:24870	chemical entity
152519	ENSG00000163293	NIPAL1	inorganic molecular entity	CHEBI:24835	chemical entity
152519	ENSG00000163293	NIPAL1	molecular entity	CHEBI:23367	chemical entity
152519	ENSG00000163293	NIPAL1	role	CHEBI:50906	role
152519	ENSG00000163293	NIPAL1	elemental molecular entity	CHEBI:33259	chemical entity
152519	ENSG00000163293	NIPAL1	chemical entity	CHEBI:24431	chemical entity
348938	ENSG00000172548	NIPAL4	magnesium(2+)	CHEBI:18420	chemical entity
348938	ENSG00000172548	NIPAL4	monoatomic dication	CHEBI:30412	chemical entity
348938	ENSG00000172548	NIPAL4	divalent metal cation	CHEBI:60240	chemical entity
348938	ENSG00000172548	NIPAL4	alkaline earth molecular entity	CHEBI:33299	chemical entity
348938	ENSG00000172548	NIPAL4	alkaline earth cation	CHEBI:33513	chemical entity
348938	ENSG00000172548	NIPAL4	cofactor	CHEBI:23357	role
348938	ENSG00000172548	NIPAL4	monoatomic cation	CHEBI:23906	chemical entity
348938	ENSG00000172548	NIPAL4	inorganic cation	CHEBI:36915	chemical entity
348938	ENSG00000172548	NIPAL4	metal cation	CHEBI:25213	chemical entity
348938	ENSG00000172548	NIPAL4	s-block molecular entity	CHEBI:33674	chemical entity
348938	ENSG00000172548	NIPAL4	biochemical role	CHEBI:52206	role
348938	ENSG00000172548	NIPAL4	monoatomic ion	CHEBI:24867	chemical entity
348938	ENSG00000172548	NIPAL4	cation	CHEBI:36916	chemical entity
348938	ENSG00000172548	NIPAL4	inorganic ion	CHEBI:36914	chemical entity
348938	ENSG00000172548	NIPAL4	main group molecular entity	CHEBI:33579	chemical entity
348938	ENSG00000172548	NIPAL4	biological role	CHEBI:24432	role
348938	ENSG00000172548	NIPAL4	monoatomic entity	CHEBI:33238	chemical entity
348938	ENSG00000172548	NIPAL4	ion	CHEBI:24870	chemical entity
348938	ENSG00000172548	NIPAL4	inorganic molecular entity	CHEBI:24835	chemical entity
348938	ENSG00000172548	NIPAL4	molecular entity	CHEBI:23367	chemical entity
348938	ENSG00000172548	NIPAL4	role	CHEBI:50906	role
348938	ENSG00000172548	NIPAL4	elemental molecular entity	CHEBI:33259	chemical entity
348938	ENSG00000172548	NIPAL4	chemical entity	CHEBI:24431	chemical entity
4864	ENSG00000141458	NPC1	cholesterol	CHEBI:16113	chemical entity
4864	ENSG00000141458	NPC1	3beta-hydroxy-Delta(5)-steroid	CHEBI:1722	chemical entity
4864	ENSG00000141458	NPC1	3beta-sterol	CHEBI:35348	chemical entity
4864	ENSG00000141458	NPC1	Daphnia galeata metabolite	CHEBI:83038	role
4864	ENSG00000141458	NPC1	algal metabolite	CHEBI:84735	role
4864	ENSG00000141458	NPC1	mouse metabolite	CHEBI:75771	role
4864	ENSG00000141458	NPC1	steroid	CHEBI:35341	chemical entity
4864	ENSG00000141458	NPC1	human metabolite	CHEBI:77746	role
4864	ENSG00000141458	NPC1	3beta-hydroxy steroid	CHEBI:36836	chemical entity
4864	ENSG00000141458	NPC1	sterol	CHEBI:15889	chemical entity
4864	ENSG00000141458	NPC1	Daphnia metabolite	CHEBI:83057	role
4864	ENSG00000141458	NPC1	eukaryotic metabolite	CHEBI:75763	role
4864	ENSG00000141458	NPC1	mammalian metabolite	CHEBI:75768	role
4864	ENSG00000141458	NPC1	lipid	CHEBI:18059	chemical entity
4864	ENSG00000141458	NPC1	organic polycyclic compound	CHEBI:51958	chemical entity
4864	ENSG00000141458	NPC1	secondary alcohol	CHEBI:35681	chemical entity
4864	ENSG00000141458	NPC1	3-hydroxy steroid	CHEBI:36834	chemical entity
4864	ENSG00000141458	NPC1	animal metabolite	CHEBI:75767	role
4864	ENSG00000141458	NPC1	metabolite	CHEBI:25212	role
4864	ENSG00000141458	NPC1	organic molecular entity	CHEBI:50860	chemical entity
4864	ENSG00000141458	NPC1	polycyclic compound	CHEBI:33635	chemical entity
4864	ENSG00000141458	NPC1	organic cyclic compound	CHEBI:33832	chemical entity
4864	ENSG00000141458	NPC1	alcohol	CHEBI:30879	chemical entity
4864	ENSG00000141458	NPC1	hydroxy steroid	CHEBI:35350	chemical entity
4864	ENSG00000141458	NPC1	biochemical role	CHEBI:52206	role
4864	ENSG00000141458	NPC1	carbon group molecular entity	CHEBI:33582	chemical entity
4864	ENSG00000141458	NPC1	cyclic compound	CHEBI:33595	chemical entity
4864	ENSG00000141458	NPC1	organic molecule	CHEBI:72695	chemical entity
4864	ENSG00000141458	NPC1	organic hydroxy compound	CHEBI:33822	chemical entity
4864	ENSG00000141458	NPC1	biological role	CHEBI:24432	role
4864	ENSG00000141458	NPC1	p-block molecular entity	CHEBI:33675	chemical entity
4864	ENSG00000141458	NPC1	molecule	CHEBI:25367	chemical entity
4864	ENSG00000141458	NPC1	hydroxides	CHEBI:24651	chemical entity
4864	ENSG00000141458	NPC1	role	CHEBI:50906	role
4864	ENSG00000141458	NPC1	main group molecular entity	CHEBI:33579	chemical entity
4864	ENSG00000141458	NPC1	polyatomic entity	CHEBI:36357	chemical entity
4864	ENSG00000141458	NPC1	hydrogen molecular entity	CHEBI:33608	chemical entity
4864	ENSG00000141458	NPC1	heteroatomic molecular entity	CHEBI:37577	chemical entity
4864	ENSG00000141458	NPC1	oxygen molecular entity	CHEBI:25806	chemical entity
4864	ENSG00000141458	NPC1	molecular entity	CHEBI:23367	chemical entity
4864	ENSG00000141458	NPC1	s-block molecular entity	CHEBI:33674	chemical entity
4864	ENSG00000141458	NPC1	chalcogen molecular entity	CHEBI:33304	chemical entity
4864	ENSG00000141458	NPC1	chemical entity	CHEBI:24431	chemical entity
29881	ENSG00000015520	NPC1L1	sitosterol	CHEBI:27693	chemical entity
29881	ENSG00000015520	NPC1L1	cholesterol	CHEBI:16113	chemical entity
29881	ENSG00000015520	NPC1L1	EC 2.1.1.* (methyltransferases) inhibitor	CHEBI:76871	role
29881	ENSG00000015520	NPC1L1	3beta-hydroxy-Delta(5)-steroid	CHEBI:1722	chemical entity
29881	ENSG00000015520	NPC1L1	sterol	CHEBI:15889	chemical entity
29881	ENSG00000015520	NPC1L1	3beta-sterol	CHEBI:35348	chemical entity
29881	ENSG00000015520	NPC1L1	anticholesteremic drug	CHEBI:35821	role
29881	ENSG00000015520	NPC1L1	plant metabolite	CHEBI:76924	role
29881	ENSG00000015520	NPC1L1	antioxidant	CHEBI:22586	role
29881	ENSG00000015520	NPC1L1	mouse metabolite	CHEBI:75771	role
29881	ENSG00000015520	NPC1L1	hydroxy steroid	CHEBI:35350	chemical entity
29881	ENSG00000015520	NPC1L1	steroid	CHEBI:35341	chemical entity
29881	ENSG00000015520	NPC1L1	Daphnia galeata metabolite	CHEBI:83038	role
29881	ENSG00000015520	NPC1L1	algal metabolite	CHEBI:84735	role
29881	ENSG00000015520	NPC1L1	human metabolite	CHEBI:77746	role
29881	ENSG00000015520	NPC1L1	EC 2.1.* (C1-transferase) inhibitor	CHEBI:76655	role
29881	ENSG00000015520	NPC1L1	3beta-hydroxy steroid	CHEBI:36836	chemical entity
29881	ENSG00000015520	NPC1L1	3-hydroxy steroid	CHEBI:36834	chemical entity
29881	ENSG00000015520	NPC1L1	antilipemic drug	CHEBI:35679	role
29881	ENSG00000015520	NPC1L1	eukaryotic metabolite	CHEBI:75763	role
29881	ENSG00000015520	NPC1L1	chemical role	CHEBI:51086	role
29881	ENSG00000015520	NPC1L1	mammalian metabolite	CHEBI:75768	role
29881	ENSG00000015520	NPC1L1	organic hydroxy compound	CHEBI:33822	chemical entity
29881	ENSG00000015520	NPC1L1	lipid	CHEBI:18059	chemical entity
29881	ENSG00000015520	NPC1L1	organic polycyclic compound	CHEBI:51958	chemical entity
29881	ENSG00000015520	NPC1L1	Daphnia metabolite	CHEBI:83057	role
29881	ENSG00000015520	NPC1L1	EC 2.* (transferase) inhibitor	CHEBI:71300	role
29881	ENSG00000015520	NPC1L1	secondary alcohol	CHEBI:35681	chemical entity
29881	ENSG00000015520	NPC1L1	drug	CHEBI:23888	role
29881	ENSG00000015520	NPC1L1	metabolite	CHEBI:25212	role
29881	ENSG00000015520	NPC1L1	role	CHEBI:50906	role
29881	ENSG00000015520	NPC1L1	animal metabolite	CHEBI:75767	role
29881	ENSG00000015520	NPC1L1	hydroxides	CHEBI:24651	chemical entity
29881	ENSG00000015520	NPC1L1	organic molecular entity	CHEBI:50860	chemical entity
29881	ENSG00000015520	NPC1L1	polycyclic compound	CHEBI:33635	chemical entity
29881	ENSG00000015520	NPC1L1	organic cyclic compound	CHEBI:33832	chemical entity
29881	ENSG00000015520	NPC1L1	enzyme inhibitor	CHEBI:23924	role
29881	ENSG00000015520	NPC1L1	alcohol	CHEBI:30879	chemical entity
29881	ENSG00000015520	NPC1L1	pharmaceutical	CHEBI:52217	role
29881	ENSG00000015520	NPC1L1	biochemical role	CHEBI:52206	role
29881	ENSG00000015520	NPC1L1	hydrogen molecular entity	CHEBI:33608	chemical entity
29881	ENSG00000015520	NPC1L1	heteroatomic molecular entity	CHEBI:37577	chemical entity
29881	ENSG00000015520	NPC1L1	oxygen molecular entity	CHEBI:25806	chemical entity
29881	ENSG00000015520	NPC1L1	carbon group molecular entity	CHEBI:33582	chemical entity
29881	ENSG00000015520	NPC1L1	cyclic compound	CHEBI:33595	chemical entity
29881	ENSG00000015520	NPC1L1	organic molecule	CHEBI:72695	chemical entity
29881	ENSG00000015520	NPC1L1	inhibitor	CHEBI:35222	role
29881	ENSG00000015520	NPC1L1	application	CHEBI:33232	role
29881	ENSG00000015520	NPC1L1	biological role	CHEBI:24432	role
29881	ENSG00000015520	NPC1L1	s-block molecular entity	CHEBI:33674	chemical entity
29881	ENSG00000015520	NPC1L1	polyatomic entity	CHEBI:36357	chemical entity
29881	ENSG00000015520	NPC1L1	chalcogen molecular entity	CHEBI:33304	chemical entity
29881	ENSG00000015520	NPC1L1	p-block molecular entity	CHEBI:33675	chemical entity
29881	ENSG00000015520	NPC1L1	molecule	CHEBI:25367	chemical entity
29881	ENSG00000015520	NPC1L1	main group molecular entity	CHEBI:33579	chemical entity
29881	ENSG00000015520	NPC1L1	molecular entity	CHEBI:23367	chemical entity
29881	ENSG00000015520	NPC1L1	chemical entity	CHEBI:24431	chemical entity
6005	ENSG00000112077	RHAG	ammonia	CHEBI:16134	chemical entity
6005	ENSG00000112077	RHAG	hydron	CHEBI:15378	chemical entity
6005	ENSG00000112077	RHAG	divalent inorganic anion	CHEBI:79388	chemical entity
6005	ENSG00000112077	RHAG	nitrogen hydride	CHEBI:35106	chemical entity
6005	ENSG00000112077	RHAG	monovalent inorganic cation	CHEBI:60242	chemical entity
6005	ENSG00000112077	RHAG	monovalent inorganic anion	CHEBI:79389	chemical entity
6005	ENSG00000112077	RHAG	gas molecular entity	CHEBI:138675	chemical entity
6005	ENSG00000112077	RHAG	mononuclear parent hydride	CHEBI:37176	chemical entity
6005	ENSG00000112077	RHAG	onium cation	CHEBI:50313	chemical entity
6005	ENSG00000112077	RHAG	reagent	CHEBI:33893	role
6005	ENSG00000112077	RHAG	EC 3.5.1.* (non-peptide linear amide C-N hydrolase) inhibitor	CHEBI:76807	role
6005	ENSG00000112077	RHAG	cofactor	CHEBI:23357	role
6005	ENSG00000112077	RHAG	base	CHEBI:22695	role
6005	ENSG00000112077	RHAG	mouse metabolite	CHEBI:75771	role
6005	ENSG00000112077	RHAG	Escherichia coli metabolite	CHEBI:76971	role
6005	ENSG00000112077	RHAG	Saccharomyces cerevisiae metabolite	CHEBI:75772	role
6005	ENSG00000112077	RHAG	donor	CHEBI:17891	role
6005	ENSG00000112077	RHAG	neurotoxin	CHEBI:50910	role
6005	ENSG00000112077	RHAG	application	CHEBI:33232	role
6005	ENSG00000112077	RHAG	human metabolite	CHEBI:77746	role
6005	ENSG00000112077	RHAG	metabolite	CHEBI:25212	role
6005	ENSG00000112077	RHAG	monoatomic monocation	CHEBI:25414	chemical entity
6005	ENSG00000112077	RHAG	elemental molecular entity	CHEBI:33259	chemical entity
6005	ENSG00000112077	RHAG	monoatomic entity	CHEBI:33238	chemical entity
6005	ENSG00000112077	RHAG	inorganic molecular entity	CHEBI:24835	chemical entity
6005	ENSG00000112077	RHAG	hydrogen molecular entity	CHEBI:33608	chemical entity
6005	ENSG00000112077	RHAG	inorganic anion	CHEBI:24834	chemical entity
6005	ENSG00000112077	RHAG	inorganic hydride	CHEBI:33242	chemical entity
6005	ENSG00000112077	RHAG	pnictogen molecular entity	CHEBI:33302	chemical entity
6005	ENSG00000112077	RHAG	nitrogen molecular entity	CHEBI:51143	chemical entity
6005	ENSG00000112077	RHAG	inorganic cation	CHEBI:36915	chemical entity
6005	ENSG00000112077	RHAG	main group molecular entity	CHEBI:33579	chemical entity
6005	ENSG00000112077	RHAG	hydrides	CHEBI:33692	chemical entity
6005	ENSG00000112077	RHAG	heteroatomic molecular entity	CHEBI:37577	chemical entity
6005	ENSG00000112077	RHAG	EC 3.* (hydrolase) inhibitor	CHEBI:76759	role
6005	ENSG00000112077	RHAG	biochemical role	CHEBI:52206	role
6005	ENSG00000112077	RHAG	chemical role	CHEBI:51086	role
6005	ENSG00000112077	RHAG	mammalian metabolite	CHEBI:75768	role
6005	ENSG00000112077	RHAG	bacterial metabolite	CHEBI:76969	role
6005	ENSG00000112077	RHAG	fungal metabolite	CHEBI:76946	role
6005	ENSG00000112077	RHAG	poison	CHEBI:64909	role
6005	ENSG00000112077	RHAG	aetiopathogenetic role	CHEBI:52209	role
6005	ENSG00000112077	RHAG	role	CHEBI:50906	role
6005	ENSG00000112077	RHAG	monoatomic cation	CHEBI:23906	chemical entity
6005	ENSG00000112077	RHAG	molecular entity	CHEBI:23367	chemical entity
6005	ENSG00000112077	RHAG	s-block molecular entity	CHEBI:33674	chemical entity
6005	ENSG00000112077	RHAG	inorganic ion	CHEBI:36914	chemical entity
6005	ENSG00000112077	RHAG	anion	CHEBI:22563	chemical entity
6005	ENSG00000112077	RHAG	p-block molecular entity	CHEBI:33675	chemical entity
6005	ENSG00000112077	RHAG	cation	CHEBI:36916	chemical entity
6005	ENSG00000112077	RHAG	polyatomic entity	CHEBI:36357	chemical entity
6005	ENSG00000112077	RHAG	enzyme inhibitor	CHEBI:23924	role
6005	ENSG00000112077	RHAG	biological role	CHEBI:24432	role
6005	ENSG00000112077	RHAG	animal metabolite	CHEBI:75767	role
6005	ENSG00000112077	RHAG	eukaryotic metabolite	CHEBI:75763	role
6005	ENSG00000112077	RHAG	monoatomic ion	CHEBI:24867	chemical entity
6005	ENSG00000112077	RHAG	chemical entity	CHEBI:24431	chemical entity
6005	ENSG00000112077	RHAG	ion	CHEBI:24870	chemical entity
6005	ENSG00000112077	RHAG	inhibitor	CHEBI:35222	role
57127	ENSG00000132677	RHBG	ammonia	CHEBI:16134	chemical entity
57127	ENSG00000132677	RHBG	divalent inorganic anion	CHEBI:79388	chemical entity
57127	ENSG00000132677	RHBG	nitrogen hydride	CHEBI:35106	chemical entity
57127	ENSG00000132677	RHBG	monovalent inorganic cation	CHEBI:60242	chemical entity
57127	ENSG00000132677	RHBG	monovalent inorganic anion	CHEBI:79389	chemical entity
57127	ENSG00000132677	RHBG	gas molecular entity	CHEBI:138675	chemical entity
57127	ENSG00000132677	RHBG	mononuclear parent hydride	CHEBI:37176	chemical entity
57127	ENSG00000132677	RHBG	onium cation	CHEBI:50313	chemical entity
57127	ENSG00000132677	RHBG	reagent	CHEBI:33893	role
57127	ENSG00000132677	RHBG	EC 3.5.1.* (non-peptide linear amide C-N hydrolase) inhibitor	CHEBI:76807	role
57127	ENSG00000132677	RHBG	cofactor	CHEBI:23357	role
57127	ENSG00000132677	RHBG	base	CHEBI:22695	role
57127	ENSG00000132677	RHBG	mouse metabolite	CHEBI:75771	role
57127	ENSG00000132677	RHBG	Escherichia coli metabolite	CHEBI:76971	role
57127	ENSG00000132677	RHBG	Saccharomyces cerevisiae metabolite	CHEBI:75772	role
57127	ENSG00000132677	RHBG	donor	CHEBI:17891	role
57127	ENSG00000132677	RHBG	neurotoxin	CHEBI:50910	role
57127	ENSG00000132677	RHBG	application	CHEBI:33232	role
57127	ENSG00000132677	RHBG	human metabolite	CHEBI:77746	role
57127	ENSG00000132677	RHBG	metabolite	CHEBI:25212	role
57127	ENSG00000132677	RHBG	inorganic anion	CHEBI:24834	chemical entity
57127	ENSG00000132677	RHBG	inorganic hydride	CHEBI:33242	chemical entity
57127	ENSG00000132677	RHBG	pnictogen molecular entity	CHEBI:33302	chemical entity
57127	ENSG00000132677	RHBG	nitrogen molecular entity	CHEBI:51143	chemical entity
57127	ENSG00000132677	RHBG	inorganic cation	CHEBI:36915	chemical entity
57127	ENSG00000132677	RHBG	main group molecular entity	CHEBI:33579	chemical entity
57127	ENSG00000132677	RHBG	hydrides	CHEBI:33692	chemical entity
57127	ENSG00000132677	RHBG	heteroatomic molecular entity	CHEBI:37577	chemical entity
57127	ENSG00000132677	RHBG	EC 3.* (hydrolase) inhibitor	CHEBI:76759	role
57127	ENSG00000132677	RHBG	biochemical role	CHEBI:52206	role
57127	ENSG00000132677	RHBG	chemical role	CHEBI:51086	role
57127	ENSG00000132677	RHBG	mammalian metabolite	CHEBI:75768	role
57127	ENSG00000132677	RHBG	bacterial metabolite	CHEBI:76969	role
57127	ENSG00000132677	RHBG	fungal metabolite	CHEBI:76946	role
57127	ENSG00000132677	RHBG	poison	CHEBI:64909	role
57127	ENSG00000132677	RHBG	aetiopathogenetic role	CHEBI:52209	role
57127	ENSG00000132677	RHBG	role	CHEBI:50906	role
57127	ENSG00000132677	RHBG	inorganic ion	CHEBI:36914	chemical entity
57127	ENSG00000132677	RHBG	anion	CHEBI:22563	chemical entity
57127	ENSG00000132677	RHBG	inorganic molecular entity	CHEBI:24835	chemical entity
57127	ENSG00000132677	RHBG	p-block molecular entity	CHEBI:33675	chemical entity
57127	ENSG00000132677	RHBG	cation	CHEBI:36916	chemical entity
57127	ENSG00000132677	RHBG	molecular entity	CHEBI:23367	chemical entity
57127	ENSG00000132677	RHBG	hydrogen molecular entity	CHEBI:33608	chemical entity
57127	ENSG00000132677	RHBG	polyatomic entity	CHEBI:36357	chemical entity
57127	ENSG00000132677	RHBG	enzyme inhibitor	CHEBI:23924	role
57127	ENSG00000132677	RHBG	biological role	CHEBI:24432	role
57127	ENSG00000132677	RHBG	animal metabolite	CHEBI:75767	role
57127	ENSG00000132677	RHBG	eukaryotic metabolite	CHEBI:75763	role
57127	ENSG00000132677	RHBG	ion	CHEBI:24870	chemical entity
57127	ENSG00000132677	RHBG	chemical entity	CHEBI:24431	chemical entity
57127	ENSG00000132677	RHBG	s-block molecular entity	CHEBI:33674	chemical entity
57127	ENSG00000132677	RHBG	inhibitor	CHEBI:35222	role
51458	ENSG00000140519	RHCG	ammonia	CHEBI:16134	chemical entity
51458	ENSG00000140519	RHCG	divalent inorganic anion	CHEBI:79388	chemical entity
51458	ENSG00000140519	RHCG	nitrogen hydride	CHEBI:35106	chemical entity
51458	ENSG00000140519	RHCG	monovalent inorganic cation	CHEBI:60242	chemical entity
51458	ENSG00000140519	RHCG	monovalent inorganic anion	CHEBI:79389	chemical entity
51458	ENSG00000140519	RHCG	gas molecular entity	CHEBI:138675	chemical entity
51458	ENSG00000140519	RHCG	mononuclear parent hydride	CHEBI:37176	chemical entity
51458	ENSG00000140519	RHCG	onium cation	CHEBI:50313	chemical entity
51458	ENSG00000140519	RHCG	reagent	CHEBI:33893	role
51458	ENSG00000140519	RHCG	EC 3.5.1.* (non-peptide linear amide C-N hydrolase) inhibitor	CHEBI:76807	role
51458	ENSG00000140519	RHCG	cofactor	CHEBI:23357	role
51458	ENSG00000140519	RHCG	base	CHEBI:22695	role
51458	ENSG00000140519	RHCG	mouse metabolite	CHEBI:75771	role
51458	ENSG00000140519	RHCG	Escherichia coli metabolite	CHEBI:76971	role
51458	ENSG00000140519	RHCG	Saccharomyces cerevisiae metabolite	CHEBI:75772	role
51458	ENSG00000140519	RHCG	donor	CHEBI:17891	role
51458	ENSG00000140519	RHCG	neurotoxin	CHEBI:50910	role
51458	ENSG00000140519	RHCG	application	CHEBI:33232	role
51458	ENSG00000140519	RHCG	human metabolite	CHEBI:77746	role
51458	ENSG00000140519	RHCG	metabolite	CHEBI:25212	role
51458	ENSG00000140519	RHCG	inorganic anion	CHEBI:24834	chemical entity
51458	ENSG00000140519	RHCG	inorganic hydride	CHEBI:33242	chemical entity
51458	ENSG00000140519	RHCG	pnictogen molecular entity	CHEBI:33302	chemical entity
51458	ENSG00000140519	RHCG	nitrogen molecular entity	CHEBI:51143	chemical entity
51458	ENSG00000140519	RHCG	inorganic cation	CHEBI:36915	chemical entity
51458	ENSG00000140519	RHCG	main group molecular entity	CHEBI:33579	chemical entity
51458	ENSG00000140519	RHCG	hydrides	CHEBI:33692	chemical entity
51458	ENSG00000140519	RHCG	heteroatomic molecular entity	CHEBI:37577	chemical entity
51458	ENSG00000140519	RHCG	EC 3.* (hydrolase) inhibitor	CHEBI:76759	role
51458	ENSG00000140519	RHCG	biochemical role	CHEBI:52206	role
51458	ENSG00000140519	RHCG	chemical role	CHEBI:51086	role
51458	ENSG00000140519	RHCG	mammalian metabolite	CHEBI:75768	role
51458	ENSG00000140519	RHCG	bacterial metabolite	CHEBI:76969	role
51458	ENSG00000140519	RHCG	fungal metabolite	CHEBI:76946	role
51458	ENSG00000140519	RHCG	poison	CHEBI:64909	role
51458	ENSG00000140519	RHCG	aetiopathogenetic role	CHEBI:52209	role
51458	ENSG00000140519	RHCG	role	CHEBI:50906	role
51458	ENSG00000140519	RHCG	inorganic ion	CHEBI:36914	chemical entity
51458	ENSG00000140519	RHCG	anion	CHEBI:22563	chemical entity
51458	ENSG00000140519	RHCG	inorganic molecular entity	CHEBI:24835	chemical entity
51458	ENSG00000140519	RHCG	p-block molecular entity	CHEBI:33675	chemical entity
51458	ENSG00000140519	RHCG	cation	CHEBI:36916	chemical entity
51458	ENSG00000140519	RHCG	molecular entity	CHEBI:23367	chemical entity
51458	ENSG00000140519	RHCG	hydrogen molecular entity	CHEBI:33608	chemical entity
51458	ENSG00000140519	RHCG	polyatomic entity	CHEBI:36357	chemical entity
51458	ENSG00000140519	RHCG	enzyme inhibitor	CHEBI:23924	role
51458	ENSG00000140519	RHCG	biological role	CHEBI:24432	role
51458	ENSG00000140519	RHCG	animal metabolite	CHEBI:75767	role
51458	ENSG00000140519	RHCG	eukaryotic metabolite	CHEBI:75763	role
51458	ENSG00000140519	RHCG	ion	CHEBI:24870	chemical entity
51458	ENSG00000140519	RHCG	chemical entity	CHEBI:24431	chemical entity
51458	ENSG00000140519	RHCG	s-block molecular entity	CHEBI:33674	chemical entity
51458	ENSG00000140519	RHCG	inhibitor	CHEBI:35222	role
94081	ENSG00000164466	SFXN1	L-serine	CHEBI:17115	chemical entity
94081	ENSG00000164466	SFXN1	glycine	CHEBI:15428	chemical entity
94081	ENSG00000164466	SFXN1	L-cysteine	CHEBI:17561	chemical entity
94081	ENSG00000164466	SFXN1	L-alanine	CHEBI:16977	chemical entity
94081	ENSG00000164466	SFXN1	serine	CHEBI:17822	chemical entity
94081	ENSG00000164466	SFXN1	serine family amino acid	CHEBI:26650	chemical entity
94081	ENSG00000164466	SFXN1	proteinogenic amino acid	CHEBI:83813	chemical entity
94081	ENSG00000164466	SFXN1	L-alpha-amino acid	CHEBI:15705	chemical entity
94081	ENSG00000164466	SFXN1	algal metabolite	CHEBI:84735	role
94081	ENSG00000164466	SFXN1	mouse metabolite	CHEBI:75771	role
94081	ENSG00000164466	SFXN1	Escherichia coli metabolite	CHEBI:76971	role
94081	ENSG00000164466	SFXN1	Saccharomyces cerevisiae metabolite	CHEBI:75772	role
94081	ENSG00000164466	SFXN1	human metabolite	CHEBI:77746	role
94081	ENSG00000164466	SFXN1	EC 2.1.* (C1-transferase) inhibitor	CHEBI:76655	role
94081	ENSG00000164466	SFXN1	hepatoprotective agent	CHEBI:62868	role
94081	ENSG00000164466	SFXN1	NMDA receptor agonist	CHEBI:64571	role
94081	ENSG00000164466	SFXN1	micronutrient	CHEBI:27027	role
94081	ENSG00000164466	SFXN1	nutraceutical	CHEBI:50733	role
94081	ENSG00000164466	SFXN1	alpha-amino-acid cation	CHEBI:33719	chemical entity
94081	ENSG00000164466	SFXN1	neurotransmitter	CHEBI:25512	role
94081	ENSG00000164466	SFXN1	fundamental metabolite	CHEBI:78675	role
94081	ENSG00000164466	SFXN1	amino acid zwitterion	CHEBI:35238	chemical entity
94081	ENSG00000164466	SFXN1	alpha-amino acid	CHEBI:33704	chemical entity
94081	ENSG00000164466	SFXN1	cysteine	CHEBI:15356	chemical entity
94081	ENSG00000164466	SFXN1	flour treatment agent	CHEBI:64577	role
94081	ENSG00000164466	SFXN1	EC 4.3.1.* (ammonia-lyase) inhibitor	CHEBI:76832	role
94081	ENSG00000164466	SFXN1	pyruvate family amino acid	CHEBI:26463	chemical entity
94081	ENSG00000164466	SFXN1	EC 4.3.1.15 (diaminopropionate ammonia-lyase) inhibitor	CHEBI:77881	role
94081	ENSG00000164466	SFXN1	alanine	CHEBI:16449	chemical entity
94081	ENSG00000164466	SFXN1	polar amino acid	CHEBI:26167	chemical entity
94081	ENSG00000164466	SFXN1	organonitrogen compound	CHEBI:35352	chemical entity
94081	ENSG00000164466	SFXN1	carboxylic acid	CHEBI:33575	chemical entity
94081	ENSG00000164466	SFXN1	eukaryotic metabolite	CHEBI:75763	role
94081	ENSG00000164466	SFXN1	mammalian metabolite	CHEBI:75768	role
94081	ENSG00000164466	SFXN1	bacterial metabolite	CHEBI:76969	role
94081	ENSG00000164466	SFXN1	fungal metabolite	CHEBI:76946	role
94081	ENSG00000164466	SFXN1	EC 2.* (transferase) inhibitor	CHEBI:71300	role
94081	ENSG00000164466	SFXN1	protective agent	CHEBI:50267	role
94081	ENSG00000164466	SFXN1	neurotransmitter agent	CHEBI:35942	role
94081	ENSG00000164466	SFXN1	nutrient	CHEBI:33284	role
94081	ENSG00000164466	SFXN1	drug	CHEBI:23888	role
94081	ENSG00000164466	SFXN1	polyatomic cation	CHEBI:33702	chemical entity
94081	ENSG00000164466	SFXN1	molecular messenger	CHEBI:33280	role
94081	ENSG00000164466	SFXN1	metabolite	CHEBI:25212	role
94081	ENSG00000164466	SFXN1	zwitterion	CHEBI:27369	chemical entity
94081	ENSG00000164466	SFXN1	amino acid	CHEBI:33709	chemical entity
94081	ENSG00000164466	SFXN1	sulfur-containing amino acid	CHEBI:26834	chemical entity
94081	ENSG00000164466	SFXN1	food additive	CHEBI:64047	role
94081	ENSG00000164466	SFXN1	enzyme inhibitor	CHEBI:23924	role
94081	ENSG00000164466	SFXN1	nitrogen molecular entity	CHEBI:51143	chemical entity
94081	ENSG00000164466	SFXN1	heteroorganic entity	CHEBI:33285	chemical entity
94081	ENSG00000164466	SFXN1	organic acid	CHEBI:64709	chemical entity
94081	ENSG00000164466	SFXN1	carbon oxoacid	CHEBI:35605	chemical entity
94081	ENSG00000164466	SFXN1	carbonyl compound	CHEBI:36586	chemical entity
94081	ENSG00000164466	SFXN1	oxoanion	CHEBI:35406	chemical entity
94081	ENSG00000164466	SFXN1	organic anion	CHEBI:25696	chemical entity
94081	ENSG00000164466	SFXN1	animal metabolite	CHEBI:75767	role
94081	ENSG00000164466	SFXN1	pharmacological role	CHEBI:52210	role
94081	ENSG00000164466	SFXN1	food component	CHEBI:78295	role
94081	ENSG00000164466	SFXN1	pharmaceutical	CHEBI:52217	role
94081	ENSG00000164466	SFXN1	polyatomic ion	CHEBI:36358	chemical entity
94081	ENSG00000164466	SFXN1	cation	CHEBI:36916	chemical entity
94081	ENSG00000164466	SFXN1	biological role	CHEBI:24432	role
94081	ENSG00000164466	SFXN1	biochemical role	CHEBI:52206	role
94081	ENSG00000164466	SFXN1	organic molecule	CHEBI:72695	chemical entity
94081	ENSG00000164466	SFXN1	organic amino compound	CHEBI:50047	chemical entity
94081	ENSG00000164466	SFXN1	sulfur-containing carboxylic acid	CHEBI:33576	chemical entity
94081	ENSG00000164466	SFXN1	application	CHEBI:33232	role
94081	ENSG00000164466	SFXN1	inhibitor	CHEBI:35222	role
94081	ENSG00000164466	SFXN1	pnictogen molecular entity	CHEBI:33302	chemical entity
94081	ENSG00000164466	SFXN1	organic molecular entity	CHEBI:50860	chemical entity
94081	ENSG00000164466	SFXN1	oxoacid	CHEBI:24833	chemical entity
94081	ENSG00000164466	SFXN1	organooxygen compound	CHEBI:36963	chemical entity
94081	ENSG00000164466	SFXN1	polyatomic anion	CHEBI:33273	chemical entity
94081	ENSG00000164466	SFXN1	oxide	CHEBI:25741	chemical entity
94081	ENSG00000164466	SFXN1	anion	CHEBI:22563	chemical entity
94081	ENSG00000164466	SFXN1	organic ion	CHEBI:25699	chemical entity
94081	ENSG00000164466	SFXN1	polyatomic entity	CHEBI:36357	chemical entity
94081	ENSG00000164466	SFXN1	ion	CHEBI:24870	chemical entity
94081	ENSG00000164466	SFXN1	role	CHEBI:50906	role
94081	ENSG00000164466	SFXN1	molecule	CHEBI:25367	chemical entity
94081	ENSG00000164466	SFXN1	Bronsted base	CHEBI:39142	role
94081	ENSG00000164466	SFXN1	organosulfur compound	CHEBI:33261	chemical entity
94081	ENSG00000164466	SFXN1	p-block molecular entity	CHEBI:33675	chemical entity
94081	ENSG00000164466	SFXN1	carbon group molecular entity	CHEBI:33582	chemical entity
94081	ENSG00000164466	SFXN1	hydroxides	CHEBI:24651	chemical entity
94081	ENSG00000164466	SFXN1	Bronsted acid	CHEBI:39141	role
94081	ENSG00000164466	SFXN1	organochalcogen compound	CHEBI:36962	chemical entity
94081	ENSG00000164466	SFXN1	oxygen molecular entity	CHEBI:25806	chemical entity
94081	ENSG00000164466	SFXN1	heteroatomic molecular entity	CHEBI:37577	chemical entity
94081	ENSG00000164466	SFXN1	molecular entity	CHEBI:23367	chemical entity
94081	ENSG00000164466	SFXN1	acceptor	CHEBI:15339	role
94081	ENSG00000164466	SFXN1	base	CHEBI:22695	role
94081	ENSG00000164466	SFXN1	sulfur molecular entity	CHEBI:26835	chemical entity
94081	ENSG00000164466	SFXN1	main group molecular entity	CHEBI:33579	chemical entity
94081	ENSG00000164466	SFXN1	hydrogen molecular entity	CHEBI:33608	chemical entity
94081	ENSG00000164466	SFXN1	donor	CHEBI:17891	role
94081	ENSG00000164466	SFXN1	chemical role	CHEBI:51086	role
94081	ENSG00000164466	SFXN1	chalcogen molecular entity	CHEBI:33304	chemical entity
94081	ENSG00000164466	SFXN1	chemical entity	CHEBI:24431	chemical entity
94081	ENSG00000164466	SFXN1	s-block molecular entity	CHEBI:33674	chemical entity
118980	ENSG00000156398	SFXN2	iron(2+)	CHEBI:29033	chemical entity
118980	ENSG00000156398	SFXN2	iron molecular entity	CHEBI:24873	chemical entity
118980	ENSG00000156398	SFXN2	transition element cation	CHEBI:33515	chemical entity
118980	ENSG00000156398	SFXN2	monoatomic dication	CHEBI:30412	chemical entity
118980	ENSG00000156398	SFXN2	divalent metal cation	CHEBI:60240	chemical entity
118980	ENSG00000156398	SFXN2	elemental molecular entity	CHEBI:33259	chemical entity
118980	ENSG00000156398	SFXN2	cofactor	CHEBI:23357	role
118980	ENSG00000156398	SFXN2	mouse metabolite	CHEBI:75771	role
118980	ENSG00000156398	SFXN2	Saccharomyces cerevisiae metabolite	CHEBI:75772	role
118980	ENSG00000156398	SFXN2	human metabolite	CHEBI:77746	role
118980	ENSG00000156398	SFXN2	transition element molecular entity	CHEBI:33497	chemical entity
118980	ENSG00000156398	SFXN2	d-block molecular entity	CHEBI:33676	chemical entity
118980	ENSG00000156398	SFXN2	metal cation	CHEBI:25213	chemical entity
118980	ENSG00000156398	SFXN2	monoatomic cation	CHEBI:23906	chemical entity
118980	ENSG00000156398	SFXN2	inorganic cation	CHEBI:36915	chemical entity
118980	ENSG00000156398	SFXN2	molecular entity	CHEBI:23367	chemical entity
118980	ENSG00000156398	SFXN2	biochemical role	CHEBI:52206	role
118980	ENSG00000156398	SFXN2	mammalian metabolite	CHEBI:75768	role
118980	ENSG00000156398	SFXN2	fungal metabolite	CHEBI:76946	role
118980	ENSG00000156398	SFXN2	monoatomic ion	CHEBI:24867	chemical entity
118980	ENSG00000156398	SFXN2	cation	CHEBI:36916	chemical entity
118980	ENSG00000156398	SFXN2	inorganic ion	CHEBI:36914	chemical entity
118980	ENSG00000156398	SFXN2	chemical entity	CHEBI:24431	chemical entity
118980	ENSG00000156398	SFXN2	biological role	CHEBI:24432	role
118980	ENSG00000156398	SFXN2	animal metabolite	CHEBI:75767	role
118980	ENSG00000156398	SFXN2	eukaryotic metabolite	CHEBI:75763	role
118980	ENSG00000156398	SFXN2	monoatomic entity	CHEBI:33238	chemical entity
118980	ENSG00000156398	SFXN2	ion	CHEBI:24870	chemical entity
118980	ENSG00000156398	SFXN2	inorganic molecular entity	CHEBI:24835	chemical entity
118980	ENSG00000156398	SFXN2	role	CHEBI:50906	role
118980	ENSG00000156398	SFXN2	metabolite	CHEBI:25212	role
81855	ENSG00000107819	SFXN3	L-serine	CHEBI:17115	chemical entity
81855	ENSG00000107819	SFXN3	serine	CHEBI:17822	chemical entity
81855	ENSG00000107819	SFXN3	serine family amino acid	CHEBI:26650	chemical entity
81855	ENSG00000107819	SFXN3	proteinogenic amino acid	CHEBI:83813	chemical entity
81855	ENSG00000107819	SFXN3	L-alpha-amino acid	CHEBI:15705	chemical entity
81855	ENSG00000107819	SFXN3	algal metabolite	CHEBI:84735	role
81855	ENSG00000107819	SFXN3	mouse metabolite	CHEBI:75771	role
81855	ENSG00000107819	SFXN3	Escherichia coli metabolite	CHEBI:76971	role
81855	ENSG00000107819	SFXN3	Saccharomyces cerevisiae metabolite	CHEBI:75772	role
81855	ENSG00000107819	SFXN3	human metabolite	CHEBI:77746	role
81855	ENSG00000107819	SFXN3	polar amino acid	CHEBI:26167	chemical entity
81855	ENSG00000107819	SFXN3	alpha-amino-acid cation	CHEBI:33719	chemical entity
81855	ENSG00000107819	SFXN3	fundamental metabolite	CHEBI:78675	role
81855	ENSG00000107819	SFXN3	amino acid zwitterion	CHEBI:35238	chemical entity
81855	ENSG00000107819	SFXN3	alpha-amino acid	CHEBI:33704	chemical entity
81855	ENSG00000107819	SFXN3	organonitrogen compound	CHEBI:35352	chemical entity
81855	ENSG00000107819	SFXN3	carboxylic acid	CHEBI:33575	chemical entity
81855	ENSG00000107819	SFXN3	eukaryotic metabolite	CHEBI:75763	role
81855	ENSG00000107819	SFXN3	mammalian metabolite	CHEBI:75768	role
81855	ENSG00000107819	SFXN3	bacterial metabolite	CHEBI:76969	role
81855	ENSG00000107819	SFXN3	fungal metabolite	CHEBI:76946	role
81855	ENSG00000107819	SFXN3	amino acid	CHEBI:33709	chemical entity
81855	ENSG00000107819	SFXN3	polyatomic cation	CHEBI:33702	chemical entity
81855	ENSG00000107819	SFXN3	metabolite	CHEBI:25212	role
81855	ENSG00000107819	SFXN3	zwitterion	CHEBI:27369	chemical entity
81855	ENSG00000107819	SFXN3	nitrogen molecular entity	CHEBI:51143	chemical entity
81855	ENSG00000107819	SFXN3	heteroorganic entity	CHEBI:33285	chemical entity
81855	ENSG00000107819	SFXN3	organic acid	CHEBI:64709	chemical entity
81855	ENSG00000107819	SFXN3	carbon oxoacid	CHEBI:35605	chemical entity
81855	ENSG00000107819	SFXN3	carbonyl compound	CHEBI:36586	chemical entity
81855	ENSG00000107819	SFXN3	oxoanion	CHEBI:35406	chemical entity
81855	ENSG00000107819	SFXN3	organic anion	CHEBI:25696	chemical entity
81855	ENSG00000107819	SFXN3	animal metabolite	CHEBI:75767	role
81855	ENSG00000107819	SFXN3	organic amino compound	CHEBI:50047	chemical entity
81855	ENSG00000107819	SFXN3	polyatomic ion	CHEBI:36358	chemical entity
81855	ENSG00000107819	SFXN3	cation	CHEBI:36916	chemical entity
81855	ENSG00000107819	SFXN3	biochemical role	CHEBI:52206	role
81855	ENSG00000107819	SFXN3	organic molecule	CHEBI:72695	chemical entity
81855	ENSG00000107819	SFXN3	pnictogen molecular entity	CHEBI:33302	chemical entity
81855	ENSG00000107819	SFXN3	organic molecular entity	CHEBI:50860	chemical entity
81855	ENSG00000107819	SFXN3	oxoacid	CHEBI:24833	chemical entity
81855	ENSG00000107819	SFXN3	organooxygen compound	CHEBI:36963	chemical entity
81855	ENSG00000107819	SFXN3	polyatomic anion	CHEBI:33273	chemical entity
81855	ENSG00000107819	SFXN3	oxide	CHEBI:25741	chemical entity
81855	ENSG00000107819	SFXN3	anion	CHEBI:22563	chemical entity
81855	ENSG00000107819	SFXN3	organic ion	CHEBI:25699	chemical entity
81855	ENSG00000107819	SFXN3	Bronsted base	CHEBI:39142	role
81855	ENSG00000107819	SFXN3	polyatomic entity	CHEBI:36357	chemical entity
81855	ENSG00000107819	SFXN3	ion	CHEBI:24870	chemical entity
81855	ENSG00000107819	SFXN3	biological role	CHEBI:24432	role
81855	ENSG00000107819	SFXN3	molecule	CHEBI:25367	chemical entity
81855	ENSG00000107819	SFXN3	p-block molecular entity	CHEBI:33675	chemical entity
81855	ENSG00000107819	SFXN3	carbon group molecular entity	CHEBI:33582	chemical entity
81855	ENSG00000107819	SFXN3	hydroxides	CHEBI:24651	chemical entity
81855	ENSG00000107819	SFXN3	Bronsted acid	CHEBI:39141	role
81855	ENSG00000107819	SFXN3	organochalcogen compound	CHEBI:36962	chemical entity
81855	ENSG00000107819	SFXN3	oxygen molecular entity	CHEBI:25806	chemical entity
81855	ENSG00000107819	SFXN3	heteroatomic molecular entity	CHEBI:37577	chemical entity
81855	ENSG00000107819	SFXN3	acceptor	CHEBI:15339	role
81855	ENSG00000107819	SFXN3	base	CHEBI:22695	role
81855	ENSG00000107819	SFXN3	molecular entity	CHEBI:23367	chemical entity
81855	ENSG00000107819	SFXN3	role	CHEBI:50906	role
81855	ENSG00000107819	SFXN3	main group molecular entity	CHEBI:33579	chemical entity
81855	ENSG00000107819	SFXN3	hydrogen molecular entity	CHEBI:33608	chemical entity
81855	ENSG00000107819	SFXN3	donor	CHEBI:17891	role
81855	ENSG00000107819	SFXN3	chemical role	CHEBI:51086	role
81855	ENSG00000107819	SFXN3	chalcogen molecular entity	CHEBI:33304	chemical entity
81855	ENSG00000107819	SFXN3	chemical entity	CHEBI:24431	chemical entity
81855	ENSG00000107819	SFXN3	s-block molecular entity	CHEBI:33674	chemical entity
6554	ENSG00000100652	SLC10A1	taurocholic acid	CHEBI:28865	chemical entity
6554	ENSG00000100652	SLC10A1	sodium(1+)	CHEBI:29101	chemical entity
6554	ENSG00000100652	SLC10A1	bile acid	CHEBI:3098	chemical entity
6554	ENSG00000100652	SLC10A1	cholanic acid conjugate anion	CHEBI:131879	chemical entity
6554	ENSG00000100652	SLC10A1	bile acid conjugate	CHEBI:36249	chemical entity
6554	ENSG00000100652	SLC10A1	amino sulfonic acid	CHEBI:37793	chemical entity
6554	ENSG00000100652	SLC10A1	organosulfonic acid	CHEBI:33551	chemical entity
6554	ENSG00000100652	SLC10A1	Saccharomyces cerevisiae metabolite	CHEBI:75772	role
6554	ENSG00000100652	SLC10A1	human metabolite	CHEBI:77746	role
6554	ENSG00000100652	SLC10A1	alkali metal molecular entity	CHEBI:33296	chemical entity
6554	ENSG00000100652	SLC10A1	alkali metal cation	CHEBI:33504	chemical entity
6554	ENSG00000100652	SLC10A1	monovalent inorganic cation	CHEBI:60242	chemical entity
6554	ENSG00000100652	SLC10A1	monoatomic monocation	CHEBI:25414	chemical entity
6554	ENSG00000100652	SLC10A1	cofactor	CHEBI:23357	role
6554	ENSG00000100652	SLC10A1	5beta steroid	CHEBI:136889	chemical entity
6554	ENSG00000100652	SLC10A1	cholanoid	CHEBI:36078	chemical entity
6554	ENSG00000100652	SLC10A1	organic hydroxy compound	CHEBI:33822	chemical entity
6554	ENSG00000100652	SLC10A1	hydroxy steroid	CHEBI:35350	chemical entity
6554	ENSG00000100652	SLC10A1	steroid	CHEBI:35341	chemical entity
6554	ENSG00000100652	SLC10A1	organic acid	CHEBI:64709	chemical entity
6554	ENSG00000100652	SLC10A1	carboxylic acid	CHEBI:33575	chemical entity
6554	ENSG00000100652	SLC10A1	monocarboxylic acid	CHEBI:25384	chemical entity
6554	ENSG00000100652	SLC10A1	organic anion	CHEBI:25696	chemical entity
6554	ENSG00000100652	SLC10A1	organic amino compound	CHEBI:50047	chemical entity
6554	ENSG00000100652	SLC10A1	sulfonic acid derivative	CHEBI:33552	chemical entity
6554	ENSG00000100652	SLC10A1	organosulfur compound	CHEBI:33261	chemical entity
6554	ENSG00000100652	SLC10A1	fungal metabolite	CHEBI:76946	role
6554	ENSG00000100652	SLC10A1	mammalian metabolite	CHEBI:75768	role
6554	ENSG00000100652	SLC10A1	s-block molecular entity	CHEBI:33674	chemical entity
6554	ENSG00000100652	SLC10A1	metal cation	CHEBI:25213	chemical entity
6554	ENSG00000100652	SLC10A1	inorganic cation	CHEBI:36915	chemical entity
6554	ENSG00000100652	SLC10A1	monoatomic cation	CHEBI:23906	chemical entity
6554	ENSG00000100652	SLC10A1	biochemical role	CHEBI:52206	role
6554	ENSG00000100652	SLC10A1	hydroxides	CHEBI:24651	chemical entity
6554	ENSG00000100652	SLC10A1	organic molecular entity	CHEBI:50860	chemical entity
6554	ENSG00000100652	SLC10A1	lipid	CHEBI:18059	chemical entity
6554	ENSG00000100652	SLC10A1	organic polycyclic compound	CHEBI:51958	chemical entity
6554	ENSG00000100652	SLC10A1	carbon oxoacid	CHEBI:35605	chemical entity
6554	ENSG00000100652	SLC10A1	carbonyl compound	CHEBI:36586	chemical entity
6554	ENSG00000100652	SLC10A1	oxoanion	CHEBI:35406	chemical entity
6554	ENSG00000100652	SLC10A1	anion	CHEBI:22563	chemical entity
6554	ENSG00000100652	SLC10A1	organic ion	CHEBI:25699	chemical entity
6554	ENSG00000100652	SLC10A1	Bronsted base	CHEBI:39142	role
6554	ENSG00000100652	SLC10A1	organonitrogen compound	CHEBI:35352	chemical entity
6554	ENSG00000100652	SLC10A1	sulfur oxoacid derivative	CHEBI:33424	chemical entity
6554	ENSG00000100652	SLC10A1	sulfur molecular entity	CHEBI:26835	chemical entity
6554	ENSG00000100652	SLC10A1	organochalcogen compound	CHEBI:36962	chemical entity
6554	ENSG00000100652	SLC10A1	eukaryotic metabolite	CHEBI:75763	role
6554	ENSG00000100652	SLC10A1	animal metabolite	CHEBI:75767	role
6554	ENSG00000100652	SLC10A1	main group molecular entity	CHEBI:33579	chemical entity
6554	ENSG00000100652	SLC10A1	inorganic ion	CHEBI:36914	chemical entity
6554	ENSG00000100652	SLC10A1	cation	CHEBI:36916	chemical entity
6554	ENSG00000100652	SLC10A1	monoatomic ion	CHEBI:24867	chemical entity
6554	ENSG00000100652	SLC10A1	biological role	CHEBI:24432	role
6554	ENSG00000100652	SLC10A1	hydrogen molecular entity	CHEBI:33608	chemical entity
6554	ENSG00000100652	SLC10A1	heteroatomic molecular entity	CHEBI:37577	chemical entity
6554	ENSG00000100652	SLC10A1	oxygen molecular entity	CHEBI:25806	chemical entity
6554	ENSG00000100652	SLC10A1	carbon group molecular entity	CHEBI:33582	chemical entity
6554	ENSG00000100652	SLC10A1	polycyclic compound	CHEBI:33635	chemical entity
6554	ENSG00000100652	SLC10A1	organic cyclic compound	CHEBI:33832	chemical entity
6554	ENSG00000100652	SLC10A1	oxoacid	CHEBI:24833	chemical entity
6554	ENSG00000100652	SLC10A1	organooxygen compound	CHEBI:36963	chemical entity
6554	ENSG00000100652	SLC10A1	organic molecule	CHEBI:72695	chemical entity
6554	ENSG00000100652	SLC10A1	polyatomic anion	CHEBI:33273	chemical entity
6554	ENSG00000100652	SLC10A1	oxide	CHEBI:25741	chemical entity
6554	ENSG00000100652	SLC10A1	ion	CHEBI:24870	chemical entity
6554	ENSG00000100652	SLC10A1	acceptor	CHEBI:15339	role
6554	ENSG00000100652	SLC10A1	base	CHEBI:22695	role
6554	ENSG00000100652	SLC10A1	nitrogen molecular entity	CHEBI:51143	chemical entity
6554	ENSG00000100652	SLC10A1	heteroorganic entity	CHEBI:33285	chemical entity
6554	ENSG00000100652	SLC10A1	oxoacid derivative	CHEBI:33241	chemical entity
6554	ENSG00000100652	SLC10A1	chalcogen molecular entity	CHEBI:33304	chemical entity
6554	ENSG00000100652	SLC10A1	metabolite	CHEBI:25212	role
6554	ENSG00000100652	SLC10A1	molecular entity	CHEBI:23367	chemical entity
6554	ENSG00000100652	SLC10A1	inorganic molecular entity	CHEBI:24835	chemical entity
6554	ENSG00000100652	SLC10A1	monoatomic entity	CHEBI:33238	chemical entity
6554	ENSG00000100652	SLC10A1	role	CHEBI:50906	role
6554	ENSG00000100652	SLC10A1	polyatomic entity	CHEBI:36357	chemical entity
6554	ENSG00000100652	SLC10A1	p-block molecular entity	CHEBI:33675	chemical entity
6554	ENSG00000100652	SLC10A1	cyclic compound	CHEBI:33595	chemical entity
6554	ENSG00000100652	SLC10A1	Bronsted acid	CHEBI:39141	role
6554	ENSG00000100652	SLC10A1	molecule	CHEBI:25367	chemical entity
6554	ENSG00000100652	SLC10A1	polyatomic ion	CHEBI:36358	chemical entity
6554	ENSG00000100652	SLC10A1	chemical role	CHEBI:51086	role
6554	ENSG00000100652	SLC10A1	pnictogen molecular entity	CHEBI:33302	chemical entity
6554	ENSG00000100652	SLC10A1	chemical entity	CHEBI:24431	chemical entity
6554	ENSG00000100652	SLC10A1	elemental molecular entity	CHEBI:33259	chemical entity
6554	ENSG00000100652	SLC10A1	donor	CHEBI:17891	role
6555	ENSG00000125255	SLC10A2	sodium(1+)	CHEBI:29101	chemical entity
6555	ENSG00000125255	SLC10A2	bile acid	CHEBI:3098	chemical entity
6555	ENSG00000125255	SLC10A2	alkali metal molecular entity	CHEBI:33296	chemical entity
6555	ENSG00000125255	SLC10A2	alkali metal cation	CHEBI:33504	chemical entity
6555	ENSG00000125255	SLC10A2	monovalent inorganic cation	CHEBI:60242	chemical entity
6555	ENSG00000125255	SLC10A2	monoatomic monocation	CHEBI:25414	chemical entity
6555	ENSG00000125255	SLC10A2	cofactor	CHEBI:23357	role
6555	ENSG00000125255	SLC10A2	human metabolite	CHEBI:77746	role
6555	ENSG00000125255	SLC10A2	5beta steroid	CHEBI:136889	chemical entity
6555	ENSG00000125255	SLC10A2	cholanoid	CHEBI:36078	chemical entity
6555	ENSG00000125255	SLC10A2	organic hydroxy compound	CHEBI:33822	chemical entity
6555	ENSG00000125255	SLC10A2	hydroxy steroid	CHEBI:35350	chemical entity
6555	ENSG00000125255	SLC10A2	steroid	CHEBI:35341	chemical entity
6555	ENSG00000125255	SLC10A2	organic acid	CHEBI:64709	chemical entity
6555	ENSG00000125255	SLC10A2	carboxylic acid	CHEBI:33575	chemical entity
6555	ENSG00000125255	SLC10A2	monocarboxylic acid	CHEBI:25384	chemical entity
6555	ENSG00000125255	SLC10A2	s-block molecular entity	CHEBI:33674	chemical entity
6555	ENSG00000125255	SLC10A2	metal cation	CHEBI:25213	chemical entity
6555	ENSG00000125255	SLC10A2	inorganic cation	CHEBI:36915	chemical entity
6555	ENSG00000125255	SLC10A2	monoatomic cation	CHEBI:23906	chemical entity
6555	ENSG00000125255	SLC10A2	biochemical role	CHEBI:52206	role
6555	ENSG00000125255	SLC10A2	mammalian metabolite	CHEBI:75768	role
6555	ENSG00000125255	SLC10A2	hydroxides	CHEBI:24651	chemical entity
6555	ENSG00000125255	SLC10A2	organic molecular entity	CHEBI:50860	chemical entity
6555	ENSG00000125255	SLC10A2	lipid	CHEBI:18059	chemical entity
6555	ENSG00000125255	SLC10A2	organic polycyclic compound	CHEBI:51958	chemical entity
6555	ENSG00000125255	SLC10A2	carbon oxoacid	CHEBI:35605	chemical entity
6555	ENSG00000125255	SLC10A2	carbonyl compound	CHEBI:36586	chemical entity
6555	ENSG00000125255	SLC10A2	oxoanion	CHEBI:35406	chemical entity
6555	ENSG00000125255	SLC10A2	organic anion	CHEBI:25696	chemical entity
6555	ENSG00000125255	SLC10A2	main group molecular entity	CHEBI:33579	chemical entity
6555	ENSG00000125255	SLC10A2	inorganic ion	CHEBI:36914	chemical entity
6555	ENSG00000125255	SLC10A2	cation	CHEBI:36916	chemical entity
6555	ENSG00000125255	SLC10A2	monoatomic ion	CHEBI:24867	chemical entity
6555	ENSG00000125255	SLC10A2	biological role	CHEBI:24432	role
6555	ENSG00000125255	SLC10A2	animal metabolite	CHEBI:75767	role
6555	ENSG00000125255	SLC10A2	hydrogen molecular entity	CHEBI:33608	chemical entity
6555	ENSG00000125255	SLC10A2	heteroatomic molecular entity	CHEBI:37577	chemical entity
6555	ENSG00000125255	SLC10A2	oxygen molecular entity	CHEBI:25806	chemical entity
6555	ENSG00000125255	SLC10A2	carbon group molecular entity	CHEBI:33582	chemical entity
6555	ENSG00000125255	SLC10A2	polycyclic compound	CHEBI:33635	chemical entity
6555	ENSG00000125255	SLC10A2	organic cyclic compound	CHEBI:33832	chemical entity
6555	ENSG00000125255	SLC10A2	oxoacid	CHEBI:24833	chemical entity
6555	ENSG00000125255	SLC10A2	organooxygen compound	CHEBI:36963	chemical entity
6555	ENSG00000125255	SLC10A2	organic molecule	CHEBI:72695	chemical entity
6555	ENSG00000125255	SLC10A2	polyatomic anion	CHEBI:33273	chemical entity
6555	ENSG00000125255	SLC10A2	oxide	CHEBI:25741	chemical entity
6555	ENSG00000125255	SLC10A2	anion	CHEBI:22563	chemical entity
6555	ENSG00000125255	SLC10A2	organic ion	CHEBI:25699	chemical entity
6555	ENSG00000125255	SLC10A2	molecular entity	CHEBI:23367	chemical entity
6555	ENSG00000125255	SLC10A2	inorganic molecular entity	CHEBI:24835	chemical entity
6555	ENSG00000125255	SLC10A2	ion	CHEBI:24870	chemical entity
6555	ENSG00000125255	SLC10A2	monoatomic entity	CHEBI:33238	chemical entity
6555	ENSG00000125255	SLC10A2	role	CHEBI:50906	role
6555	ENSG00000125255	SLC10A2	eukaryotic metabolite	CHEBI:75763	role
6555	ENSG00000125255	SLC10A2	polyatomic entity	CHEBI:36357	chemical entity
6555	ENSG00000125255	SLC10A2	chalcogen molecular entity	CHEBI:33304	chemical entity
6555	ENSG00000125255	SLC10A2	p-block molecular entity	CHEBI:33675	chemical entity
6555	ENSG00000125255	SLC10A2	cyclic compound	CHEBI:33595	chemical entity
6555	ENSG00000125255	SLC10A2	Bronsted acid	CHEBI:39141	role
6555	ENSG00000125255	SLC10A2	organochalcogen compound	CHEBI:36962	chemical entity
6555	ENSG00000125255	SLC10A2	molecule	CHEBI:25367	chemical entity
6555	ENSG00000125255	SLC10A2	polyatomic ion	CHEBI:36358	chemical entity
6555	ENSG00000125255	SLC10A2	chemical entity	CHEBI:24431	chemical entity
6555	ENSG00000125255	SLC10A2	elemental molecular entity	CHEBI:33259	chemical entity
6555	ENSG00000125255	SLC10A2	metabolite	CHEBI:25212	role
6555	ENSG00000125255	SLC10A2	donor	CHEBI:17891	role
6555	ENSG00000125255	SLC10A2	chemical role	CHEBI:51086	role
6555	ENSG00000125255	SLC10A2	heteroorganic entity	CHEBI:33285	chemical entity
345274	ENSG00000145283	SLC10A6	sodium(1+)	CHEBI:29101	chemical entity
345274	ENSG00000145283	SLC10A6	steroid hormone	CHEBI:26764	chemical entity
345274	ENSG00000145283	SLC10A6	alkali metal molecular entity	CHEBI:33296	chemical entity
345274	ENSG00000145283	SLC10A6	alkali metal cation	CHEBI:33504	chemical entity
345274	ENSG00000145283	SLC10A6	monovalent inorganic cation	CHEBI:60242	chemical entity
345274	ENSG00000145283	SLC10A6	monoatomic monocation	CHEBI:25414	chemical entity
345274	ENSG00000145283	SLC10A6	cofactor	CHEBI:23357	role
345274	ENSG00000145283	SLC10A6	human metabolite	CHEBI:77746	role
345274	ENSG00000145283	SLC10A6	hormone	CHEBI:24621	role
345274	ENSG00000145283	SLC10A6	steroid	CHEBI:35341	chemical entity
345274	ENSG00000145283	SLC10A6	s-block molecular entity	CHEBI:33674	chemical entity
345274	ENSG00000145283	SLC10A6	metal cation	CHEBI:25213	chemical entity
345274	ENSG00000145283	SLC10A6	inorganic cation	CHEBI:36915	chemical entity
345274	ENSG00000145283	SLC10A6	monoatomic cation	CHEBI:23906	chemical entity
345274	ENSG00000145283	SLC10A6	biochemical role	CHEBI:52206	role
345274	ENSG00000145283	SLC10A6	mammalian metabolite	CHEBI:75768	role
345274	ENSG00000145283	SLC10A6	agonist	CHEBI:48705	role
345274	ENSG00000145283	SLC10A6	molecular messenger	CHEBI:33280	role
345274	ENSG00000145283	SLC10A6	lipid	CHEBI:18059	chemical entity
345274	ENSG00000145283	SLC10A6	organic polycyclic compound	CHEBI:51958	chemical entity
345274	ENSG00000145283	SLC10A6	main group molecular entity	CHEBI:33579	chemical entity
345274	ENSG00000145283	SLC10A6	inorganic ion	CHEBI:36914	chemical entity
345274	ENSG00000145283	SLC10A6	cation	CHEBI:36916	chemical entity
345274	ENSG00000145283	SLC10A6	monoatomic ion	CHEBI:24867	chemical entity
345274	ENSG00000145283	SLC10A6	biological role	CHEBI:24432	role
345274	ENSG00000145283	SLC10A6	animal metabolite	CHEBI:75767	role
345274	ENSG00000145283	SLC10A6	pharmacological role	CHEBI:52210	role
345274	ENSG00000145283	SLC10A6	organic molecular entity	CHEBI:50860	chemical entity
345274	ENSG00000145283	SLC10A6	polycyclic compound	CHEBI:33635	chemical entity
345274	ENSG00000145283	SLC10A6	organic cyclic compound	CHEBI:33832	chemical entity
345274	ENSG00000145283	SLC10A6	molecular entity	CHEBI:23367	chemical entity
345274	ENSG00000145283	SLC10A6	inorganic molecular entity	CHEBI:24835	chemical entity
345274	ENSG00000145283	SLC10A6	ion	CHEBI:24870	chemical entity
345274	ENSG00000145283	SLC10A6	monoatomic entity	CHEBI:33238	chemical entity
345274	ENSG00000145283	SLC10A6	role	CHEBI:50906	role
345274	ENSG00000145283	SLC10A6	eukaryotic metabolite	CHEBI:75763	role
345274	ENSG00000145283	SLC10A6	carbon group molecular entity	CHEBI:33582	chemical entity
345274	ENSG00000145283	SLC10A6	cyclic compound	CHEBI:33595	chemical entity
345274	ENSG00000145283	SLC10A6	organic molecule	CHEBI:72695	chemical entity
345274	ENSG00000145283	SLC10A6	chemical entity	CHEBI:24431	chemical entity
345274	ENSG00000145283	SLC10A6	elemental molecular entity	CHEBI:33259	chemical entity
345274	ENSG00000145283	SLC10A6	metabolite	CHEBI:25212	role
345274	ENSG00000145283	SLC10A6	p-block molecular entity	CHEBI:33675	chemical entity
345274	ENSG00000145283	SLC10A6	molecule	CHEBI:25367	chemical entity
345274	ENSG00000145283	SLC10A6	polyatomic entity	CHEBI:36357	chemical entity
6556	ENSG00000018280	SLC11A1	zinc(2+)	CHEBI:29105	chemical entity
6556	ENSG00000018280	SLC11A1	hydron	CHEBI:15378	chemical entity
6556	ENSG00000018280	SLC11A1	iron(2+)	CHEBI:29033	chemical entity
6556	ENSG00000018280	SLC11A1	d-block molecular entity	CHEBI:33676	chemical entity
6556	ENSG00000018280	SLC11A1	transition element cation	CHEBI:33515	chemical entity
6556	ENSG00000018280	SLC11A1	monoatomic dication	CHEBI:30412	chemical entity
6556	ENSG00000018280	SLC11A1	divalent metal cation	CHEBI:60240	chemical entity
6556	ENSG00000018280	SLC11A1	monoatomic ion	CHEBI:24867	chemical entity
6556	ENSG00000018280	SLC11A1	cofactor	CHEBI:23357	role
6556	ENSG00000018280	SLC11A1	human metabolite	CHEBI:77746	role
6556	ENSG00000018280	SLC11A1	monovalent inorganic cation	CHEBI:60242	chemical entity
6556	ENSG00000018280	SLC11A1	monoatomic monocation	CHEBI:25414	chemical entity
6556	ENSG00000018280	SLC11A1	elemental molecular entity	CHEBI:33259	chemical entity
6556	ENSG00000018280	SLC11A1	monoatomic entity	CHEBI:33238	chemical entity
6556	ENSG00000018280	SLC11A1	inorganic molecular entity	CHEBI:24835	chemical entity
6556	ENSG00000018280	SLC11A1	hydrogen molecular entity	CHEBI:33608	chemical entity
6556	ENSG00000018280	SLC11A1	iron molecular entity	CHEBI:24873	chemical entity
6556	ENSG00000018280	SLC11A1	mouse metabolite	CHEBI:75771	role
6556	ENSG00000018280	SLC11A1	Saccharomyces cerevisiae metabolite	CHEBI:75772	role
6556	ENSG00000018280	SLC11A1	transition element molecular entity	CHEBI:33497	chemical entity
6556	ENSG00000018280	SLC11A1	metal cation	CHEBI:25213	chemical entity
6556	ENSG00000018280	SLC11A1	monoatomic cation	CHEBI:23906	chemical entity
6556	ENSG00000018280	SLC11A1	inorganic cation	CHEBI:36915	chemical entity
6556	ENSG00000018280	SLC11A1	ion	CHEBI:24870	chemical entity
6556	ENSG00000018280	SLC11A1	biochemical role	CHEBI:52206	role
6556	ENSG00000018280	SLC11A1	mammalian metabolite	CHEBI:75768	role
6556	ENSG00000018280	SLC11A1	molecular entity	CHEBI:23367	chemical entity
6556	ENSG00000018280	SLC11A1	s-block molecular entity	CHEBI:33674	chemical entity
6556	ENSG00000018280	SLC11A1	fungal metabolite	CHEBI:76946	role
6556	ENSG00000018280	SLC11A1	cation	CHEBI:36916	chemical entity
6556	ENSG00000018280	SLC11A1	inorganic ion	CHEBI:36914	chemical entity
6556	ENSG00000018280	SLC11A1	biological role	CHEBI:24432	role
6556	ENSG00000018280	SLC11A1	animal metabolite	CHEBI:75767	role
6556	ENSG00000018280	SLC11A1	chemical entity	CHEBI:24431	chemical entity
6556	ENSG00000018280	SLC11A1	main group molecular entity	CHEBI:33579	chemical entity
6556	ENSG00000018280	SLC11A1	eukaryotic metabolite	CHEBI:75763	role
6556	ENSG00000018280	SLC11A1	role	CHEBI:50906	role
6556	ENSG00000018280	SLC11A1	metabolite	CHEBI:25212	role
4891	ENSG00000110911	SLC11A2	oxidovanadium(2+)	CHEBI:30046	chemical entity
4891	ENSG00000110911	SLC11A2	vanadium(3+)	CHEBI:49948	chemical entity
4891	ENSG00000110911	SLC11A2	lead(2+)	CHEBI:49807	chemical entity
4891	ENSG00000110911	SLC11A2	nickel(2+)	CHEBI:49786	chemical entity
4891	ENSG00000110911	SLC11A2	manganese(2+)	CHEBI:29035	chemical entity
4891	ENSG00000110911	SLC11A2	hydron	CHEBI:15378	chemical entity
4891	ENSG00000110911	SLC11A2	iron(2+)	CHEBI:29033	chemical entity
4891	ENSG00000110911	SLC11A2	copper(2+)	CHEBI:29036	chemical entity
4891	ENSG00000110911	SLC11A2	cobalt(2+)	CHEBI:48828	chemical entity
4891	ENSG00000110911	SLC11A2	cadmium(2+)	CHEBI:48775	chemical entity
4891	ENSG00000110911	SLC11A2	vanadium molecular entity	CHEBI:27275	chemical entity
4891	ENSG00000110911	SLC11A2	inorganic oxide	CHEBI:24836	chemical entity
4891	ENSG00000110911	SLC11A2	transition element cation	CHEBI:33515	chemical entity
4891	ENSG00000110911	SLC11A2	inorganic cation	CHEBI:36915	chemical entity
4891	ENSG00000110911	SLC11A2	monoatomic cation	CHEBI:23906	chemical entity
4891	ENSG00000110911	SLC11A2	cofactor	CHEBI:23357	role
4891	ENSG00000110911	SLC11A2	monoatomic dication	CHEBI:30412	chemical entity
4891	ENSG00000110911	SLC11A2	divalent metal cation	CHEBI:60240	chemical entity
4891	ENSG00000110911	SLC11A2	metal cation	CHEBI:25213	chemical entity
4891	ENSG00000110911	SLC11A2	inorganic ion	CHEBI:36914	chemical entity
4891	ENSG00000110911	SLC11A2	carbon group molecular entity	CHEBI:33582	chemical entity
4891	ENSG00000110911	SLC11A2	allergen	CHEBI:50904	role
4891	ENSG00000110911	SLC11A2	transition element molecular entity	CHEBI:33497	chemical entity
4891	ENSG00000110911	SLC11A2	d-block molecular entity	CHEBI:33676	chemical entity
4891	ENSG00000110911	SLC11A2	monovalent inorganic cation	CHEBI:60242	chemical entity
4891	ENSG00000110911	SLC11A2	monoatomic monocation	CHEBI:25414	chemical entity
4891	ENSG00000110911	SLC11A2	elemental molecular entity	CHEBI:33259	chemical entity
4891	ENSG00000110911	SLC11A2	monoatomic entity	CHEBI:33238	chemical entity
4891	ENSG00000110911	SLC11A2	inorganic molecular entity	CHEBI:24835	chemical entity
4891	ENSG00000110911	SLC11A2	hydrogen molecular entity	CHEBI:33608	chemical entity
4891	ENSG00000110911	SLC11A2	iron molecular entity	CHEBI:24873	chemical entity
4891	ENSG00000110911	SLC11A2	mouse metabolite	CHEBI:75771	role
4891	ENSG00000110911	SLC11A2	Saccharomyces cerevisiae metabolite	CHEBI:75772	role
4891	ENSG00000110911	SLC11A2	human metabolite	CHEBI:77746	role
4891	ENSG00000110911	SLC11A2	oxide	CHEBI:25741	chemical entity
4891	ENSG00000110911	SLC11A2	cation	CHEBI:36916	chemical entity
4891	ENSG00000110911	SLC11A2	monoatomic ion	CHEBI:24867	chemical entity
4891	ENSG00000110911	SLC11A2	biochemical role	CHEBI:52206	role
4891	ENSG00000110911	SLC11A2	ion	CHEBI:24870	chemical entity
4891	ENSG00000110911	SLC11A2	p-block molecular entity	CHEBI:33675	chemical entity
4891	ENSG00000110911	SLC11A2	aetiopathogenetic role	CHEBI:52209	role
4891	ENSG00000110911	SLC11A2	molecular entity	CHEBI:23367	chemical entity
4891	ENSG00000110911	SLC11A2	s-block molecular entity	CHEBI:33674	chemical entity
4891	ENSG00000110911	SLC11A2	mammalian metabolite	CHEBI:75768	role
4891	ENSG00000110911	SLC11A2	fungal metabolite	CHEBI:76946	role
4891	ENSG00000110911	SLC11A2	heteroatomic molecular entity	CHEBI:37577	chemical entity
4891	ENSG00000110911	SLC11A2	oxygen molecular entity	CHEBI:25806	chemical entity
4891	ENSG00000110911	SLC11A2	biological role	CHEBI:24432	role
4891	ENSG00000110911	SLC11A2	main group molecular entity	CHEBI:33579	chemical entity
4891	ENSG00000110911	SLC11A2	chemical entity	CHEBI:24431	chemical entity
4891	ENSG00000110911	SLC11A2	animal metabolite	CHEBI:75767	role
4891	ENSG00000110911	SLC11A2	eukaryotic metabolite	CHEBI:75763	role
4891	ENSG00000110911	SLC11A2	polyatomic entity	CHEBI:36357	chemical entity
4891	ENSG00000110911	SLC11A2	chalcogen molecular entity	CHEBI:33304	chemical entity
4891	ENSG00000110911	SLC11A2	role	CHEBI:50906	role
4891	ENSG00000110911	SLC11A2	metabolite	CHEBI:25212	role
6557	ENSG00000074803	SLC12A1	sodium(1+)	CHEBI:29101	chemical entity
6557	ENSG00000074803	SLC12A1	potassium(1+)	CHEBI:29103	chemical entity
6557	ENSG00000074803	SLC12A1	hydrogen chloride	CHEBI:17883	chemical entity
6557	ENSG00000074803	SLC12A1	alkali metal molecular entity	CHEBI:33296	chemical entity
6557	ENSG00000074803	SLC12A1	alkali metal cation	CHEBI:33504	chemical entity
6557	ENSG00000074803	SLC12A1	monovalent inorganic cation	CHEBI:60242	chemical entity
6557	ENSG00000074803	SLC12A1	monoatomic monocation	CHEBI:25414	chemical entity
6557	ENSG00000074803	SLC12A1	cofactor	CHEBI:23357	role
6557	ENSG00000074803	SLC12A1	human metabolite	CHEBI:77746	role
6557	ENSG00000074803	SLC12A1	elemental halogen	CHEBI:33434	chemical entity
6557	ENSG00000074803	SLC12A1	halide anion	CHEBI:16042	chemical entity
6557	ENSG00000074803	SLC12A1	chlorine molecular entity	CHEBI:23117	chemical entity
6557	ENSG00000074803	SLC12A1	gas molecular entity	CHEBI:138675	chemical entity
6557	ENSG00000074803	SLC12A1	mononuclear parent hydride	CHEBI:37176	chemical entity
6557	ENSG00000074803	SLC12A1	hydrogen halide	CHEBI:18140	chemical entity
6557	ENSG00000074803	SLC12A1	onium cation	CHEBI:50313	chemical entity
6557	ENSG00000074803	SLC12A1	monoatomic entity	CHEBI:33238	chemical entity
6557	ENSG00000074803	SLC12A1	mouse metabolite	CHEBI:75771	role
6557	ENSG00000074803	SLC12A1	Escherichia coli metabolite	CHEBI:76971	role
6557	ENSG00000074803	SLC12A1	s-block molecular entity	CHEBI:33674	chemical entity
6557	ENSG00000074803	SLC12A1	metal cation	CHEBI:25213	chemical entity
6557	ENSG00000074803	SLC12A1	inorganic cation	CHEBI:36915	chemical entity
6557	ENSG00000074803	SLC12A1	monoatomic cation	CHEBI:23906	chemical entity
6557	ENSG00000074803	SLC12A1	biochemical role	CHEBI:52206	role
6557	ENSG00000074803	SLC12A1	mammalian metabolite	CHEBI:75768	role
6557	ENSG00000074803	SLC12A1	elemental molecular entity	CHEBI:33259	chemical entity
6557	ENSG00000074803	SLC12A1	monovalent inorganic anion	CHEBI:79389	chemical entity
6557	ENSG00000074803	SLC12A1	monoanion	CHEBI:36830	chemical entity
6557	ENSG00000074803	SLC12A1	monoatomic ion	CHEBI:24867	chemical entity
6557	ENSG00000074803	SLC12A1	anion	CHEBI:22563	chemical entity
6557	ENSG00000074803	SLC12A1	halogen molecular entity	CHEBI:24471	chemical entity
6557	ENSG00000074803	SLC12A1	main group molecular entity	CHEBI:33579	chemical entity
6557	ENSG00000074803	SLC12A1	hydrides	CHEBI:33692	chemical entity
6557	ENSG00000074803	SLC12A1	hydracid	CHEBI:33405	chemical entity
6557	ENSG00000074803	SLC12A1	inorganic acid	CHEBI:138103	role
6557	ENSG00000074803	SLC12A1	heteroatomic molecular entity	CHEBI:37577	chemical entity
6557	ENSG00000074803	SLC12A1	bacterial metabolite	CHEBI:76969	role
6557	ENSG00000074803	SLC12A1	inorganic ion	CHEBI:36914	chemical entity
6557	ENSG00000074803	SLC12A1	cation	CHEBI:36916	chemical entity
6557	ENSG00000074803	SLC12A1	biological role	CHEBI:24432	role
6557	ENSG00000074803	SLC12A1	animal metabolite	CHEBI:75767	role
6557	ENSG00000074803	SLC12A1	molecular entity	CHEBI:23367	chemical entity
6557	ENSG00000074803	SLC12A1	inorganic anion	CHEBI:24834	chemical entity
6557	ENSG00000074803	SLC12A1	ion	CHEBI:24870	chemical entity
6557	ENSG00000074803	SLC12A1	p-block molecular entity	CHEBI:33675	chemical entity
6557	ENSG00000074803	SLC12A1	hydrogen molecular entity	CHEBI:33608	chemical entity
6557	ENSG00000074803	SLC12A1	Bronsted acid	CHEBI:39141	role
6557	ENSG00000074803	SLC12A1	polyatomic entity	CHEBI:36357	chemical entity
6557	ENSG00000074803	SLC12A1	metabolite	CHEBI:25212	role
6557	ENSG00000074803	SLC12A1	inorganic molecular entity	CHEBI:24835	chemical entity
6557	ENSG00000074803	SLC12A1	role	CHEBI:50906	role
6557	ENSG00000074803	SLC12A1	eukaryotic metabolite	CHEBI:75763	role
6557	ENSG00000074803	SLC12A1	chemical entity	CHEBI:24431	chemical entity
6557	ENSG00000074803	SLC12A1	donor	CHEBI:17891	role
6557	ENSG00000074803	SLC12A1	chemical role	CHEBI:51086	role
6558	ENSG00000064651	SLC12A2	sodium(1+)	CHEBI:29101	chemical entity
6558	ENSG00000064651	SLC12A2	potassium(1+)	CHEBI:29103	chemical entity
6558	ENSG00000064651	SLC12A2	hydrogen chloride	CHEBI:17883	chemical entity
6558	ENSG00000064651	SLC12A2	alkali metal molecular entity	CHEBI:33296	chemical entity
6558	ENSG00000064651	SLC12A2	alkali metal cation	CHEBI:33504	chemical entity
6558	ENSG00000064651	SLC12A2	monovalent inorganic cation	CHEBI:60242	chemical entity
6558	ENSG00000064651	SLC12A2	monoatomic monocation	CHEBI:25414	chemical entity
6558	ENSG00000064651	SLC12A2	cofactor	CHEBI:23357	role
6558	ENSG00000064651	SLC12A2	human metabolite	CHEBI:77746	role
6558	ENSG00000064651	SLC12A2	elemental halogen	CHEBI:33434	chemical entity
6558	ENSG00000064651	SLC12A2	halide anion	CHEBI:16042	chemical entity
6558	ENSG00000064651	SLC12A2	chlorine molecular entity	CHEBI:23117	chemical entity
6558	ENSG00000064651	SLC12A2	gas molecular entity	CHEBI:138675	chemical entity
6558	ENSG00000064651	SLC12A2	mononuclear parent hydride	CHEBI:37176	chemical entity
6558	ENSG00000064651	SLC12A2	hydrogen halide	CHEBI:18140	chemical entity
6558	ENSG00000064651	SLC12A2	onium cation	CHEBI:50313	chemical entity
6558	ENSG00000064651	SLC12A2	monoatomic entity	CHEBI:33238	chemical entity
6558	ENSG00000064651	SLC12A2	mouse metabolite	CHEBI:75771	role
6558	ENSG00000064651	SLC12A2	Escherichia coli metabolite	CHEBI:76971	role
6558	ENSG00000064651	SLC12A2	s-block molecular entity	CHEBI:33674	chemical entity
6558	ENSG00000064651	SLC12A2	metal cation	CHEBI:25213	chemical entity
6558	ENSG00000064651	SLC12A2	inorganic cation	CHEBI:36915	chemical entity
6558	ENSG00000064651	SLC12A2	monoatomic cation	CHEBI:23906	chemical entity
6558	ENSG00000064651	SLC12A2	biochemical role	CHEBI:52206	role
6558	ENSG00000064651	SLC12A2	mammalian metabolite	CHEBI:75768	role
6558	ENSG00000064651	SLC12A2	elemental molecular entity	CHEBI:33259	chemical entity
6558	ENSG00000064651	SLC12A2	monovalent inorganic anion	CHEBI:79389	chemical entity
6558	ENSG00000064651	SLC12A2	monoanion	CHEBI:36830	chemical entity
6558	ENSG00000064651	SLC12A2	monoatomic ion	CHEBI:24867	chemical entity
6558	ENSG00000064651	SLC12A2	anion	CHEBI:22563	chemical entity
6558	ENSG00000064651	SLC12A2	halogen molecular entity	CHEBI:24471	chemical entity
6558	ENSG00000064651	SLC12A2	main group molecular entity	CHEBI:33579	chemical entity
6558	ENSG00000064651	SLC12A2	hydrides	CHEBI:33692	chemical entity
6558	ENSG00000064651	SLC12A2	hydracid	CHEBI:33405	chemical entity
6558	ENSG00000064651	SLC12A2	inorganic acid	CHEBI:138103	role
6558	ENSG00000064651	SLC12A2	heteroatomic molecular entity	CHEBI:37577	chemical entity
6558	ENSG00000064651	SLC12A2	bacterial metabolite	CHEBI:76969	role
6558	ENSG00000064651	SLC12A2	inorganic ion	CHEBI:36914	chemical entity
6558	ENSG00000064651	SLC12A2	cation	CHEBI:36916	chemical entity
6558	ENSG00000064651	SLC12A2	biological role	CHEBI:24432	role
6558	ENSG00000064651	SLC12A2	animal metabolite	CHEBI:75767	role
6558	ENSG00000064651	SLC12A2	molecular entity	CHEBI:23367	chemical entity
6558	ENSG00000064651	SLC12A2	inorganic anion	CHEBI:24834	chemical entity
6558	ENSG00000064651	SLC12A2	ion	CHEBI:24870	chemical entity
6558	ENSG00000064651	SLC12A2	p-block molecular entity	CHEBI:33675	chemical entity
6558	ENSG00000064651	SLC12A2	hydrogen molecular entity	CHEBI:33608	chemical entity
6558	ENSG00000064651	SLC12A2	Bronsted acid	CHEBI:39141	role
6558	ENSG00000064651	SLC12A2	polyatomic entity	CHEBI:36357	chemical entity
6558	ENSG00000064651	SLC12A2	metabolite	CHEBI:25212	role
6558	ENSG00000064651	SLC12A2	inorganic molecular entity	CHEBI:24835	chemical entity
6558	ENSG00000064651	SLC12A2	role	CHEBI:50906	role
6558	ENSG00000064651	SLC12A2	eukaryotic metabolite	CHEBI:75763	role
6558	ENSG00000064651	SLC12A2	chemical entity	CHEBI:24431	chemical entity
6558	ENSG00000064651	SLC12A2	donor	CHEBI:17891	role
6558	ENSG00000064651	SLC12A2	chemical role	CHEBI:51086	role
6559	ENSG00000070915	SLC12A3	sodium(1+)	CHEBI:29101	chemical entity
6559	ENSG00000070915	SLC12A3	hydrogen chloride	CHEBI:17883	chemical entity
6559	ENSG00000070915	SLC12A3	alkali metal molecular entity	CHEBI:33296	chemical entity
6559	ENSG00000070915	SLC12A3	alkali metal cation	CHEBI:33504	chemical entity
6559	ENSG00000070915	SLC12A3	monovalent inorganic cation	CHEBI:60242	chemical entity
6559	ENSG00000070915	SLC12A3	monoatomic monocation	CHEBI:25414	chemical entity
6559	ENSG00000070915	SLC12A3	cofactor	CHEBI:23357	role
6559	ENSG00000070915	SLC12A3	human metabolite	CHEBI:77746	role
6559	ENSG00000070915	SLC12A3	elemental halogen	CHEBI:33434	chemical entity
6559	ENSG00000070915	SLC12A3	halide anion	CHEBI:16042	chemical entity
6559	ENSG00000070915	SLC12A3	chlorine molecular entity	CHEBI:23117	chemical entity
6559	ENSG00000070915	SLC12A3	gas molecular entity	CHEBI:138675	chemical entity
6559	ENSG00000070915	SLC12A3	mononuclear parent hydride	CHEBI:37176	chemical entity
6559	ENSG00000070915	SLC12A3	hydrogen halide	CHEBI:18140	chemical entity
6559	ENSG00000070915	SLC12A3	onium cation	CHEBI:50313	chemical entity
6559	ENSG00000070915	SLC12A3	monoatomic entity	CHEBI:33238	chemical entity
6559	ENSG00000070915	SLC12A3	mouse metabolite	CHEBI:75771	role
6559	ENSG00000070915	SLC12A3	Escherichia coli metabolite	CHEBI:76971	role
6559	ENSG00000070915	SLC12A3	s-block molecular entity	CHEBI:33674	chemical entity
6559	ENSG00000070915	SLC12A3	metal cation	CHEBI:25213	chemical entity
6559	ENSG00000070915	SLC12A3	inorganic cation	CHEBI:36915	chemical entity
6559	ENSG00000070915	SLC12A3	monoatomic cation	CHEBI:23906	chemical entity
6559	ENSG00000070915	SLC12A3	biochemical role	CHEBI:52206	role
6559	ENSG00000070915	SLC12A3	mammalian metabolite	CHEBI:75768	role
6559	ENSG00000070915	SLC12A3	elemental molecular entity	CHEBI:33259	chemical entity
6559	ENSG00000070915	SLC12A3	monovalent inorganic anion	CHEBI:79389	chemical entity
6559	ENSG00000070915	SLC12A3	monoanion	CHEBI:36830	chemical entity
6559	ENSG00000070915	SLC12A3	monoatomic ion	CHEBI:24867	chemical entity
6559	ENSG00000070915	SLC12A3	anion	CHEBI:22563	chemical entity
6559	ENSG00000070915	SLC12A3	halogen molecular entity	CHEBI:24471	chemical entity
6559	ENSG00000070915	SLC12A3	main group molecular entity	CHEBI:33579	chemical entity
6559	ENSG00000070915	SLC12A3	hydrides	CHEBI:33692	chemical entity
6559	ENSG00000070915	SLC12A3	hydracid	CHEBI:33405	chemical entity
6559	ENSG00000070915	SLC12A3	inorganic acid	CHEBI:138103	role
6559	ENSG00000070915	SLC12A3	heteroatomic molecular entity	CHEBI:37577	chemical entity
6559	ENSG00000070915	SLC12A3	bacterial metabolite	CHEBI:76969	role
6559	ENSG00000070915	SLC12A3	inorganic ion	CHEBI:36914	chemical entity
6559	ENSG00000070915	SLC12A3	cation	CHEBI:36916	chemical entity
6559	ENSG00000070915	SLC12A3	biological role	CHEBI:24432	role
6559	ENSG00000070915	SLC12A3	animal metabolite	CHEBI:75767	role
6559	ENSG00000070915	SLC12A3	molecular entity	CHEBI:23367	chemical entity
6559	ENSG00000070915	SLC12A3	inorganic anion	CHEBI:24834	chemical entity
6559	ENSG00000070915	SLC12A3	ion	CHEBI:24870	chemical entity
6559	ENSG00000070915	SLC12A3	p-block molecular entity	CHEBI:33675	chemical entity
6559	ENSG00000070915	SLC12A3	hydrogen molecular entity	CHEBI:33608	chemical entity
6559	ENSG00000070915	SLC12A3	Bronsted acid	CHEBI:39141	role
6559	ENSG00000070915	SLC12A3	polyatomic entity	CHEBI:36357	chemical entity
6559	ENSG00000070915	SLC12A3	metabolite	CHEBI:25212	role
6559	ENSG00000070915	SLC12A3	inorganic molecular entity	CHEBI:24835	chemical entity
6559	ENSG00000070915	SLC12A3	role	CHEBI:50906	role
6559	ENSG00000070915	SLC12A3	eukaryotic metabolite	CHEBI:75763	role
6559	ENSG00000070915	SLC12A3	chemical entity	CHEBI:24431	chemical entity
6559	ENSG00000070915	SLC12A3	donor	CHEBI:17891	role
6559	ENSG00000070915	SLC12A3	chemical role	CHEBI:51086	role
6560	ENSG00000124067	SLC12A4	potassium(1+)	CHEBI:29103	chemical entity
6560	ENSG00000124067	SLC12A4	hydrogen chloride	CHEBI:17883	chemical entity
6560	ENSG00000124067	SLC12A4	alkali metal molecular entity	CHEBI:33296	chemical entity
6560	ENSG00000124067	SLC12A4	alkali metal cation	CHEBI:33504	chemical entity
6560	ENSG00000124067	SLC12A4	monovalent inorganic cation	CHEBI:60242	chemical entity
6560	ENSG00000124067	SLC12A4	monoatomic monocation	CHEBI:25414	chemical entity
6560	ENSG00000124067	SLC12A4	cofactor	CHEBI:23357	role
6560	ENSG00000124067	SLC12A4	human metabolite	CHEBI:77746	role
6560	ENSG00000124067	SLC12A4	elemental halogen	CHEBI:33434	chemical entity
6560	ENSG00000124067	SLC12A4	halide anion	CHEBI:16042	chemical entity
6560	ENSG00000124067	SLC12A4	chlorine molecular entity	CHEBI:23117	chemical entity
6560	ENSG00000124067	SLC12A4	gas molecular entity	CHEBI:138675	chemical entity
6560	ENSG00000124067	SLC12A4	mononuclear parent hydride	CHEBI:37176	chemical entity
6560	ENSG00000124067	SLC12A4	hydrogen halide	CHEBI:18140	chemical entity
6560	ENSG00000124067	SLC12A4	onium cation	CHEBI:50313	chemical entity
6560	ENSG00000124067	SLC12A4	monoatomic entity	CHEBI:33238	chemical entity
6560	ENSG00000124067	SLC12A4	mouse metabolite	CHEBI:75771	role
6560	ENSG00000124067	SLC12A4	Escherichia coli metabolite	CHEBI:76971	role
6560	ENSG00000124067	SLC12A4	s-block molecular entity	CHEBI:33674	chemical entity
6560	ENSG00000124067	SLC12A4	metal cation	CHEBI:25213	chemical entity
6560	ENSG00000124067	SLC12A4	inorganic cation	CHEBI:36915	chemical entity
6560	ENSG00000124067	SLC12A4	monoatomic cation	CHEBI:23906	chemical entity
6560	ENSG00000124067	SLC12A4	biochemical role	CHEBI:52206	role
6560	ENSG00000124067	SLC12A4	mammalian metabolite	CHEBI:75768	role
6560	ENSG00000124067	SLC12A4	elemental molecular entity	CHEBI:33259	chemical entity
6560	ENSG00000124067	SLC12A4	monovalent inorganic anion	CHEBI:79389	chemical entity
6560	ENSG00000124067	SLC12A4	monoanion	CHEBI:36830	chemical entity
6560	ENSG00000124067	SLC12A4	monoatomic ion	CHEBI:24867	chemical entity
6560	ENSG00000124067	SLC12A4	anion	CHEBI:22563	chemical entity
6560	ENSG00000124067	SLC12A4	halogen molecular entity	CHEBI:24471	chemical entity
6560	ENSG00000124067	SLC12A4	main group molecular entity	CHEBI:33579	chemical entity
6560	ENSG00000124067	SLC12A4	hydrides	CHEBI:33692	chemical entity
6560	ENSG00000124067	SLC12A4	hydracid	CHEBI:33405	chemical entity
6560	ENSG00000124067	SLC12A4	inorganic acid	CHEBI:138103	role
6560	ENSG00000124067	SLC12A4	heteroatomic molecular entity	CHEBI:37577	chemical entity
6560	ENSG00000124067	SLC12A4	bacterial metabolite	CHEBI:76969	role
6560	ENSG00000124067	SLC12A4	inorganic ion	CHEBI:36914	chemical entity
6560	ENSG00000124067	SLC12A4	cation	CHEBI:36916	chemical entity
6560	ENSG00000124067	SLC12A4	biological role	CHEBI:24432	role
6560	ENSG00000124067	SLC12A4	animal metabolite	CHEBI:75767	role
6560	ENSG00000124067	SLC12A4	molecular entity	CHEBI:23367	chemical entity
6560	ENSG00000124067	SLC12A4	inorganic anion	CHEBI:24834	chemical entity
6560	ENSG00000124067	SLC12A4	ion	CHEBI:24870	chemical entity
6560	ENSG00000124067	SLC12A4	p-block molecular entity	CHEBI:33675	chemical entity
6560	ENSG00000124067	SLC12A4	hydrogen molecular entity	CHEBI:33608	chemical entity
6560	ENSG00000124067	SLC12A4	Bronsted acid	CHEBI:39141	role
6560	ENSG00000124067	SLC12A4	polyatomic entity	CHEBI:36357	chemical entity
6560	ENSG00000124067	SLC12A4	metabolite	CHEBI:25212	role
6560	ENSG00000124067	SLC12A4	inorganic molecular entity	CHEBI:24835	chemical entity
6560	ENSG00000124067	SLC12A4	role	CHEBI:50906	role
6560	ENSG00000124067	SLC12A4	eukaryotic metabolite	CHEBI:75763	role
6560	ENSG00000124067	SLC12A4	chemical entity	CHEBI:24431	chemical entity
6560	ENSG00000124067	SLC12A4	donor	CHEBI:17891	role
6560	ENSG00000124067	SLC12A4	chemical role	CHEBI:51086	role
57468	ENSG00000124140	SLC12A5	potassium(1+)	CHEBI:29103	chemical entity
57468	ENSG00000124140	SLC12A5	hydrogen chloride	CHEBI:17883	chemical entity
57468	ENSG00000124140	SLC12A5	alkali metal molecular entity	CHEBI:33296	chemical entity
57468	ENSG00000124140	SLC12A5	alkali metal cation	CHEBI:33504	chemical entity
57468	ENSG00000124140	SLC12A5	monovalent inorganic cation	CHEBI:60242	chemical entity
57468	ENSG00000124140	SLC12A5	monoatomic monocation	CHEBI:25414	chemical entity
57468	ENSG00000124140	SLC12A5	cofactor	CHEBI:23357	role
57468	ENSG00000124140	SLC12A5	human metabolite	CHEBI:77746	role
57468	ENSG00000124140	SLC12A5	elemental halogen	CHEBI:33434	chemical entity
57468	ENSG00000124140	SLC12A5	halide anion	CHEBI:16042	chemical entity
57468	ENSG00000124140	SLC12A5	chlorine molecular entity	CHEBI:23117	chemical entity
57468	ENSG00000124140	SLC12A5	gas molecular entity	CHEBI:138675	chemical entity
57468	ENSG00000124140	SLC12A5	mononuclear parent hydride	CHEBI:37176	chemical entity
57468	ENSG00000124140	SLC12A5	hydrogen halide	CHEBI:18140	chemical entity
57468	ENSG00000124140	SLC12A5	onium cation	CHEBI:50313	chemical entity
57468	ENSG00000124140	SLC12A5	monoatomic entity	CHEBI:33238	chemical entity
57468	ENSG00000124140	SLC12A5	mouse metabolite	CHEBI:75771	role
57468	ENSG00000124140	SLC12A5	Escherichia coli metabolite	CHEBI:76971	role
57468	ENSG00000124140	SLC12A5	s-block molecular entity	CHEBI:33674	chemical entity
57468	ENSG00000124140	SLC12A5	metal cation	CHEBI:25213	chemical entity
57468	ENSG00000124140	SLC12A5	inorganic cation	CHEBI:36915	chemical entity
57468	ENSG00000124140	SLC12A5	monoatomic cation	CHEBI:23906	chemical entity
57468	ENSG00000124140	SLC12A5	biochemical role	CHEBI:52206	role
57468	ENSG00000124140	SLC12A5	mammalian metabolite	CHEBI:75768	role
57468	ENSG00000124140	SLC12A5	elemental molecular entity	CHEBI:33259	chemical entity
57468	ENSG00000124140	SLC12A5	monovalent inorganic anion	CHEBI:79389	chemical entity
57468	ENSG00000124140	SLC12A5	monoanion	CHEBI:36830	chemical entity
57468	ENSG00000124140	SLC12A5	monoatomic ion	CHEBI:24867	chemical entity
57468	ENSG00000124140	SLC12A5	anion	CHEBI:22563	chemical entity
57468	ENSG00000124140	SLC12A5	halogen molecular entity	CHEBI:24471	chemical entity
57468	ENSG00000124140	SLC12A5	main group molecular entity	CHEBI:33579	chemical entity
57468	ENSG00000124140	SLC12A5	hydrides	CHEBI:33692	chemical entity
57468	ENSG00000124140	SLC12A5	hydracid	CHEBI:33405	chemical entity
57468	ENSG00000124140	SLC12A5	inorganic acid	CHEBI:138103	role
57468	ENSG00000124140	SLC12A5	heteroatomic molecular entity	CHEBI:37577	chemical entity
57468	ENSG00000124140	SLC12A5	bacterial metabolite	CHEBI:76969	role
57468	ENSG00000124140	SLC12A5	inorganic ion	CHEBI:36914	chemical entity
57468	ENSG00000124140	SLC12A5	cation	CHEBI:36916	chemical entity
57468	ENSG00000124140	SLC12A5	biological role	CHEBI:24432	role
57468	ENSG00000124140	SLC12A5	animal metabolite	CHEBI:75767	role
57468	ENSG00000124140	SLC12A5	molecular entity	CHEBI:23367	chemical entity
57468	ENSG00000124140	SLC12A5	inorganic anion	CHEBI:24834	chemical entity
57468	ENSG00000124140	SLC12A5	ion	CHEBI:24870	chemical entity
57468	ENSG00000124140	SLC12A5	p-block molecular entity	CHEBI:33675	chemical entity
57468	ENSG00000124140	SLC12A5	hydrogen molecular entity	CHEBI:33608	chemical entity
57468	ENSG00000124140	SLC12A5	Bronsted acid	CHEBI:39141	role
57468	ENSG00000124140	SLC12A5	polyatomic entity	CHEBI:36357	chemical entity
57468	ENSG00000124140	SLC12A5	metabolite	CHEBI:25212	role
57468	ENSG00000124140	SLC12A5	inorganic molecular entity	CHEBI:24835	chemical entity
57468	ENSG00000124140	SLC12A5	role	CHEBI:50906	role
57468	ENSG00000124140	SLC12A5	eukaryotic metabolite	CHEBI:75763	role
57468	ENSG00000124140	SLC12A5	chemical entity	CHEBI:24431	chemical entity
57468	ENSG00000124140	SLC12A5	donor	CHEBI:17891	role
57468	ENSG00000124140	SLC12A5	chemical role	CHEBI:51086	role
9990	ENSG00000140199	SLC12A6	potassium(1+)	CHEBI:29103	chemical entity
9990	ENSG00000140199	SLC12A6	hydrogen chloride	CHEBI:17883	chemical entity
9990	ENSG00000140199	SLC12A6	alkali metal molecular entity	CHEBI:33296	chemical entity
9990	ENSG00000140199	SLC12A6	alkali metal cation	CHEBI:33504	chemical entity
9990	ENSG00000140199	SLC12A6	monovalent inorganic cation	CHEBI:60242	chemical entity
9990	ENSG00000140199	SLC12A6	monoatomic monocation	CHEBI:25414	chemical entity
9990	ENSG00000140199	SLC12A6	cofactor	CHEBI:23357	role
9990	ENSG00000140199	SLC12A6	human metabolite	CHEBI:77746	role
9990	ENSG00000140199	SLC12A6	elemental halogen	CHEBI:33434	chemical entity
9990	ENSG00000140199	SLC12A6	halide anion	CHEBI:16042	chemical entity
9990	ENSG00000140199	SLC12A6	chlorine molecular entity	CHEBI:23117	chemical entity
9990	ENSG00000140199	SLC12A6	gas molecular entity	CHEBI:138675	chemical entity
9990	ENSG00000140199	SLC12A6	mononuclear parent hydride	CHEBI:37176	chemical entity
9990	ENSG00000140199	SLC12A6	hydrogen halide	CHEBI:18140	chemical entity
9990	ENSG00000140199	SLC12A6	onium cation	CHEBI:50313	chemical entity
9990	ENSG00000140199	SLC12A6	monoatomic entity	CHEBI:33238	chemical entity
9990	ENSG00000140199	SLC12A6	mouse metabolite	CHEBI:75771	role
9990	ENSG00000140199	SLC12A6	Escherichia coli metabolite	CHEBI:76971	role
9990	ENSG00000140199	SLC12A6	s-block molecular entity	CHEBI:33674	chemical entity
9990	ENSG00000140199	SLC12A6	metal cation	CHEBI:25213	chemical entity
9990	ENSG00000140199	SLC12A6	inorganic cation	CHEBI:36915	chemical entity
9990	ENSG00000140199	SLC12A6	monoatomic cation	CHEBI:23906	chemical entity
9990	ENSG00000140199	SLC12A6	biochemical role	CHEBI:52206	role
9990	ENSG00000140199	SLC12A6	mammalian metabolite	CHEBI:75768	role
9990	ENSG00000140199	SLC12A6	elemental molecular entity	CHEBI:33259	chemical entity
9990	ENSG00000140199	SLC12A6	monovalent inorganic anion	CHEBI:79389	chemical entity
9990	ENSG00000140199	SLC12A6	monoanion	CHEBI:36830	chemical entity
9990	ENSG00000140199	SLC12A6	monoatomic ion	CHEBI:24867	chemical entity
9990	ENSG00000140199	SLC12A6	anion	CHEBI:22563	chemical entity
9990	ENSG00000140199	SLC12A6	halogen molecular entity	CHEBI:24471	chemical entity
9990	ENSG00000140199	SLC12A6	main group molecular entity	CHEBI:33579	chemical entity
9990	ENSG00000140199	SLC12A6	hydrides	CHEBI:33692	chemical entity
9990	ENSG00000140199	SLC12A6	hydracid	CHEBI:33405	chemical entity
9990	ENSG00000140199	SLC12A6	inorganic acid	CHEBI:138103	role
9990	ENSG00000140199	SLC12A6	heteroatomic molecular entity	CHEBI:37577	chemical entity
9990	ENSG00000140199	SLC12A6	bacterial metabolite	CHEBI:76969	role
9990	ENSG00000140199	SLC12A6	inorganic ion	CHEBI:36914	chemical entity
9990	ENSG00000140199	SLC12A6	cation	CHEBI:36916	chemical entity
9990	ENSG00000140199	SLC12A6	biological role	CHEBI:24432	role
9990	ENSG00000140199	SLC12A6	animal metabolite	CHEBI:75767	role
9990	ENSG00000140199	SLC12A6	molecular entity	CHEBI:23367	chemical entity
9990	ENSG00000140199	SLC12A6	inorganic anion	CHEBI:24834	chemical entity
9990	ENSG00000140199	SLC12A6	ion	CHEBI:24870	chemical entity
9990	ENSG00000140199	SLC12A6	p-block molecular entity	CHEBI:33675	chemical entity
9990	ENSG00000140199	SLC12A6	hydrogen molecular entity	CHEBI:33608	chemical entity
9990	ENSG00000140199	SLC12A6	Bronsted acid	CHEBI:39141	role
9990	ENSG00000140199	SLC12A6	polyatomic entity	CHEBI:36357	chemical entity
9990	ENSG00000140199	SLC12A6	metabolite	CHEBI:25212	role
9990	ENSG00000140199	SLC12A6	inorganic molecular entity	CHEBI:24835	chemical entity
9990	ENSG00000140199	SLC12A6	role	CHEBI:50906	role
9990	ENSG00000140199	SLC12A6	eukaryotic metabolite	CHEBI:75763	role
9990	ENSG00000140199	SLC12A6	chemical entity	CHEBI:24431	chemical entity
9990	ENSG00000140199	SLC12A6	donor	CHEBI:17891	role
9990	ENSG00000140199	SLC12A6	chemical role	CHEBI:51086	role
10723	ENSG00000113504	SLC12A7	potassium(1+)	CHEBI:29103	chemical entity
10723	ENSG00000113504	SLC12A7	hydrogen chloride	CHEBI:17883	chemical entity
10723	ENSG00000113504	SLC12A7	alkali metal molecular entity	CHEBI:33296	chemical entity
10723	ENSG00000113504	SLC12A7	alkali metal cation	CHEBI:33504	chemical entity
10723	ENSG00000113504	SLC12A7	monovalent inorganic cation	CHEBI:60242	chemical entity
10723	ENSG00000113504	SLC12A7	monoatomic monocation	CHEBI:25414	chemical entity
10723	ENSG00000113504	SLC12A7	cofactor	CHEBI:23357	role
10723	ENSG00000113504	SLC12A7	human metabolite	CHEBI:77746	role
10723	ENSG00000113504	SLC12A7	elemental halogen	CHEBI:33434	chemical entity
10723	ENSG00000113504	SLC12A7	halide anion	CHEBI:16042	chemical entity
10723	ENSG00000113504	SLC12A7	chlorine molecular entity	CHEBI:23117	chemical entity
10723	ENSG00000113504	SLC12A7	gas molecular entity	CHEBI:138675	chemical entity
10723	ENSG00000113504	SLC12A7	mononuclear parent hydride	CHEBI:37176	chemical entity
10723	ENSG00000113504	SLC12A7	hydrogen halide	CHEBI:18140	chemical entity
10723	ENSG00000113504	SLC12A7	onium cation	CHEBI:50313	chemical entity
10723	ENSG00000113504	SLC12A7	monoatomic entity	CHEBI:33238	chemical entity
10723	ENSG00000113504	SLC12A7	mouse metabolite	CHEBI:75771	role
10723	ENSG00000113504	SLC12A7	Escherichia coli metabolite	CHEBI:76971	role
10723	ENSG00000113504	SLC12A7	s-block molecular entity	CHEBI:33674	chemical entity
10723	ENSG00000113504	SLC12A7	metal cation	CHEBI:25213	chemical entity
10723	ENSG00000113504	SLC12A7	inorganic cation	CHEBI:36915	chemical entity
10723	ENSG00000113504	SLC12A7	monoatomic cation	CHEBI:23906	chemical entity
10723	ENSG00000113504	SLC12A7	biochemical role	CHEBI:52206	role
10723	ENSG00000113504	SLC12A7	mammalian metabolite	CHEBI:75768	role
10723	ENSG00000113504	SLC12A7	elemental molecular entity	CHEBI:33259	chemical entity
10723	ENSG00000113504	SLC12A7	monovalent inorganic anion	CHEBI:79389	chemical entity
10723	ENSG00000113504	SLC12A7	monoanion	CHEBI:36830	chemical entity
10723	ENSG00000113504	SLC12A7	monoatomic ion	CHEBI:24867	chemical entity
10723	ENSG00000113504	SLC12A7	anion	CHEBI:22563	chemical entity
10723	ENSG00000113504	SLC12A7	halogen molecular entity	CHEBI:24471	chemical entity
10723	ENSG00000113504	SLC12A7	main group molecular entity	CHEBI:33579	chemical entity
10723	ENSG00000113504	SLC12A7	hydrides	CHEBI:33692	chemical entity
10723	ENSG00000113504	SLC12A7	hydracid	CHEBI:33405	chemical entity
10723	ENSG00000113504	SLC12A7	inorganic acid	CHEBI:138103	role
10723	ENSG00000113504	SLC12A7	heteroatomic molecular entity	CHEBI:37577	chemical entity
10723	ENSG00000113504	SLC12A7	bacterial metabolite	CHEBI:76969	role
10723	ENSG00000113504	SLC12A7	inorganic ion	CHEBI:36914	chemical entity
10723	ENSG00000113504	SLC12A7	cation	CHEBI:36916	chemical entity
10723	ENSG00000113504	SLC12A7	biological role	CHEBI:24432	role
10723	ENSG00000113504	SLC12A7	animal metabolite	CHEBI:75767	role
10723	ENSG00000113504	SLC12A7	molecular entity	CHEBI:23367	chemical entity
10723	ENSG00000113504	SLC12A7	inorganic anion	CHEBI:24834	chemical entity
10723	ENSG00000113504	SLC12A7	ion	CHEBI:24870	chemical entity
10723	ENSG00000113504	SLC12A7	p-block molecular entity	CHEBI:33675	chemical entity
10723	ENSG00000113504	SLC12A7	hydrogen molecular entity	CHEBI:33608	chemical entity
10723	ENSG00000113504	SLC12A7	Bronsted acid	CHEBI:39141	role
10723	ENSG00000113504	SLC12A7	polyatomic entity	CHEBI:36357	chemical entity
10723	ENSG00000113504	SLC12A7	metabolite	CHEBI:25212	role
10723	ENSG00000113504	SLC12A7	inorganic molecular entity	CHEBI:24835	chemical entity
10723	ENSG00000113504	SLC12A7	role	CHEBI:50906	role
10723	ENSG00000113504	SLC12A7	eukaryotic metabolite	CHEBI:75763	role
10723	ENSG00000113504	SLC12A7	chemical entity	CHEBI:24431	chemical entity
10723	ENSG00000113504	SLC12A7	donor	CHEBI:17891	role
10723	ENSG00000113504	SLC12A7	chemical role	CHEBI:51086	role
6561	ENSG00000081800	SLC13A1	sulfuric acid	CHEBI:26836	chemical entity
6561	ENSG00000081800	SLC13A1	sodium(1+)	CHEBI:29101	chemical entity
6561	ENSG00000081800	SLC13A1	sulfur oxide	CHEBI:48154	chemical entity
6561	ENSG00000081800	SLC13A1	sulfur oxoacid	CHEBI:33402	chemical entity
6561	ENSG00000081800	SLC13A1	divalent inorganic anion	CHEBI:79388	chemical entity
6561	ENSG00000081800	SLC13A1	inorganic anion	CHEBI:24834	chemical entity
6561	ENSG00000081800	SLC13A1	cofactor	CHEBI:23357	role
6561	ENSG00000081800	SLC13A1	sulfur oxoanion	CHEBI:33482	chemical entity
6561	ENSG00000081800	SLC13A1	Saccharomyces cerevisiae metabolite	CHEBI:75772	role
6561	ENSG00000081800	SLC13A1	chemical role	CHEBI:51086	role
6561	ENSG00000081800	SLC13A1	human metabolite	CHEBI:77746	role
6561	ENSG00000081800	SLC13A1	alkali metal molecular entity	CHEBI:33296	chemical entity
6561	ENSG00000081800	SLC13A1	alkali metal cation	CHEBI:33504	chemical entity
6561	ENSG00000081800	SLC13A1	monovalent inorganic cation	CHEBI:60242	chemical entity
6561	ENSG00000081800	SLC13A1	monoatomic monocation	CHEBI:25414	chemical entity
6561	ENSG00000081800	SLC13A1	inorganic oxide	CHEBI:24836	chemical entity
6561	ENSG00000081800	SLC13A1	sulfur molecular entity	CHEBI:26835	chemical entity
6561	ENSG00000081800	SLC13A1	inorganic acid	CHEBI:138103	role
6561	ENSG00000081800	SLC13A1	oxoacid	CHEBI:24833	chemical entity
6561	ENSG00000081800	SLC13A1	chalcogen molecular entity	CHEBI:33304	chemical entity
6561	ENSG00000081800	SLC13A1	inorganic ion	CHEBI:36914	chemical entity
6561	ENSG00000081800	SLC13A1	anion	CHEBI:22563	chemical entity
6561	ENSG00000081800	SLC13A1	biochemical role	CHEBI:52206	role
6561	ENSG00000081800	SLC13A1	oxoanion	CHEBI:35406	chemical entity
6561	ENSG00000081800	SLC13A1	fungal metabolite	CHEBI:76946	role
6561	ENSG00000081800	SLC13A1	role	CHEBI:50906	role
6561	ENSG00000081800	SLC13A1	mammalian metabolite	CHEBI:75768	role
6561	ENSG00000081800	SLC13A1	s-block molecular entity	CHEBI:33674	chemical entity
6561	ENSG00000081800	SLC13A1	metal cation	CHEBI:25213	chemical entity
6561	ENSG00000081800	SLC13A1	inorganic cation	CHEBI:36915	chemical entity
6561	ENSG00000081800	SLC13A1	monoatomic cation	CHEBI:23906	chemical entity
6561	ENSG00000081800	SLC13A1	inorganic molecular entity	CHEBI:24835	chemical entity
6561	ENSG00000081800	SLC13A1	oxide	CHEBI:25741	chemical entity
6561	ENSG00000081800	SLC13A1	Bronsted acid	CHEBI:39141	role
6561	ENSG00000081800	SLC13A1	hydroxides	CHEBI:24651	chemical entity
6561	ENSG00000081800	SLC13A1	p-block molecular entity	CHEBI:33675	chemical entity
6561	ENSG00000081800	SLC13A1	ion	CHEBI:24870	chemical entity
6561	ENSG00000081800	SLC13A1	biological role	CHEBI:24432	role
6561	ENSG00000081800	SLC13A1	polyatomic anion	CHEBI:33273	chemical entity
6561	ENSG00000081800	SLC13A1	eukaryotic metabolite	CHEBI:75763	role
6561	ENSG00000081800	SLC13A1	animal metabolite	CHEBI:75767	role
6561	ENSG00000081800	SLC13A1	main group molecular entity	CHEBI:33579	chemical entity
6561	ENSG00000081800	SLC13A1	cation	CHEBI:36916	chemical entity
6561	ENSG00000081800	SLC13A1	monoatomic ion	CHEBI:24867	chemical entity
6561	ENSG00000081800	SLC13A1	molecular entity	CHEBI:23367	chemical entity
6561	ENSG00000081800	SLC13A1	heteroatomic molecular entity	CHEBI:37577	chemical entity
6561	ENSG00000081800	SLC13A1	oxygen molecular entity	CHEBI:25806	chemical entity
6561	ENSG00000081800	SLC13A1	donor	CHEBI:17891	role
6561	ENSG00000081800	SLC13A1	hydrogen molecular entity	CHEBI:33608	chemical entity
6561	ENSG00000081800	SLC13A1	polyatomic ion	CHEBI:36358	chemical entity
6561	ENSG00000081800	SLC13A1	metabolite	CHEBI:25212	role
6561	ENSG00000081800	SLC13A1	monoatomic entity	CHEBI:33238	chemical entity
6561	ENSG00000081800	SLC13A1	chemical entity	CHEBI:24431	chemical entity
6561	ENSG00000081800	SLC13A1	polyatomic entity	CHEBI:36357	chemical entity
6561	ENSG00000081800	SLC13A1	elemental molecular entity	CHEBI:33259	chemical entity
9058	ENSG00000007216	SLC13A2	succinate	CHEBI:26806	chemical entity
9058	ENSG00000007216	SLC13A2	sodium(1+)	CHEBI:29101	chemical entity
9058	ENSG00000007216	SLC13A2	citric acid	CHEBI:30769	chemical entity
9058	ENSG00000007216	SLC13A2	dicarboxylic acid	CHEBI:35692	chemical entity
9058	ENSG00000007216	SLC13A2	alkali metal molecular entity	CHEBI:33296	chemical entity
9058	ENSG00000007216	SLC13A2	alkali metal cation	CHEBI:33504	chemical entity
9058	ENSG00000007216	SLC13A2	monovalent inorganic cation	CHEBI:60242	chemical entity
9058	ENSG00000007216	SLC13A2	monoatomic monocation	CHEBI:25414	chemical entity
9058	ENSG00000007216	SLC13A2	cofactor	CHEBI:23357	role
9058	ENSG00000007216	SLC13A2	human metabolite	CHEBI:77746	role
9058	ENSG00000007216	SLC13A2	tricarboxylic acid monoanion	CHEBI:36299	chemical entity
9058	ENSG00000007216	SLC13A2	tricarboxylic acid dianion	CHEBI:36300	chemical entity
9058	ENSG00000007216	SLC13A2	tricarboxylic acid trianion	CHEBI:27092	chemical entity
9058	ENSG00000007216	SLC13A2	tricarboxylic acid	CHEBI:27093	chemical entity
9058	ENSG00000007216	SLC13A2	food acidity regulator	CHEBI:64049	role
9058	ENSG00000007216	SLC13A2	antimicrobial agent	CHEBI:33281	role
9058	ENSG00000007216	SLC13A2	chelator	CHEBI:38161	role
9058	ENSG00000007216	SLC13A2	fundamental metabolite	CHEBI:78675	role
9058	ENSG00000007216	SLC13A2	carbonyl compound	CHEBI:36586	chemical entity
9058	ENSG00000007216	SLC13A2	carboxylic acid	CHEBI:33575	chemical entity
9058	ENSG00000007216	SLC13A2	s-block molecular entity	CHEBI:33674	chemical entity
9058	ENSG00000007216	SLC13A2	metal cation	CHEBI:25213	chemical entity
9058	ENSG00000007216	SLC13A2	inorganic cation	CHEBI:36915	chemical entity
9058	ENSG00000007216	SLC13A2	monoatomic cation	CHEBI:23906	chemical entity
9058	ENSG00000007216	SLC13A2	biochemical role	CHEBI:52206	role
9058	ENSG00000007216	SLC13A2	mammalian metabolite	CHEBI:75768	role
9058	ENSG00000007216	SLC13A2	food additive	CHEBI:64047	role
9058	ENSG00000007216	SLC13A2	biological role	CHEBI:24432	role
9058	ENSG00000007216	SLC13A2	chemical role	CHEBI:51086	role
9058	ENSG00000007216	SLC13A2	metabolite	CHEBI:25212	role
9058	ENSG00000007216	SLC13A2	organooxygen compound	CHEBI:36963	chemical entity
9058	ENSG00000007216	SLC13A2	organic molecule	CHEBI:72695	chemical entity
9058	ENSG00000007216	SLC13A2	organic acid	CHEBI:64709	chemical entity
9058	ENSG00000007216	SLC13A2	carbon oxoacid	CHEBI:35605	chemical entity
9058	ENSG00000007216	SLC13A2	oxoanion	CHEBI:35406	chemical entity
9058	ENSG00000007216	SLC13A2	organic anion	CHEBI:25696	chemical entity
9058	ENSG00000007216	SLC13A2	main group molecular entity	CHEBI:33579	chemical entity
9058	ENSG00000007216	SLC13A2	inorganic ion	CHEBI:36914	chemical entity
9058	ENSG00000007216	SLC13A2	cation	CHEBI:36916	chemical entity
9058	ENSG00000007216	SLC13A2	monoatomic ion	CHEBI:24867	chemical entity
9058	ENSG00000007216	SLC13A2	animal metabolite	CHEBI:75767	role
9058	ENSG00000007216	SLC13A2	food component	CHEBI:78295	role
9058	ENSG00000007216	SLC13A2	application	CHEBI:33232	role
9058	ENSG00000007216	SLC13A2	role	CHEBI:50906	role
9058	ENSG00000007216	SLC13A2	organochalcogen compound	CHEBI:36962	chemical entity
9058	ENSG00000007216	SLC13A2	oxygen molecular entity	CHEBI:25806	chemical entity
9058	ENSG00000007216	SLC13A2	molecule	CHEBI:25367	chemical entity
9058	ENSG00000007216	SLC13A2	organic molecular entity	CHEBI:50860	chemical entity
9058	ENSG00000007216	SLC13A2	oxoacid	CHEBI:24833	chemical entity
9058	ENSG00000007216	SLC13A2	polyatomic anion	CHEBI:33273	chemical entity
9058	ENSG00000007216	SLC13A2	oxide	CHEBI:25741	chemical entity
9058	ENSG00000007216	SLC13A2	anion	CHEBI:22563	chemical entity
9058	ENSG00000007216	SLC13A2	organic ion	CHEBI:25699	chemical entity
9058	ENSG00000007216	SLC13A2	molecular entity	CHEBI:23367	chemical entity
9058	ENSG00000007216	SLC13A2	inorganic molecular entity	CHEBI:24835	chemical entity
9058	ENSG00000007216	SLC13A2	ion	CHEBI:24870	chemical entity
9058	ENSG00000007216	SLC13A2	monoatomic entity	CHEBI:33238	chemical entity
9058	ENSG00000007216	SLC13A2	eukaryotic metabolite	CHEBI:75763	role
9058	ENSG00000007216	SLC13A2	heteroorganic entity	CHEBI:33285	chemical entity
9058	ENSG00000007216	SLC13A2	chalcogen molecular entity	CHEBI:33304	chemical entity
9058	ENSG00000007216	SLC13A2	polyatomic entity	CHEBI:36357	chemical entity
9058	ENSG00000007216	SLC13A2	carbon group molecular entity	CHEBI:33582	chemical entity
9058	ENSG00000007216	SLC13A2	hydroxides	CHEBI:24651	chemical entity
9058	ENSG00000007216	SLC13A2	Bronsted acid	CHEBI:39141	role
9058	ENSG00000007216	SLC13A2	polyatomic ion	CHEBI:36358	chemical entity
9058	ENSG00000007216	SLC13A2	heteroatomic molecular entity	CHEBI:37577	chemical entity
9058	ENSG00000007216	SLC13A2	chemical entity	CHEBI:24431	chemical entity
9058	ENSG00000007216	SLC13A2	elemental molecular entity	CHEBI:33259	chemical entity
9058	ENSG00000007216	SLC13A2	p-block molecular entity	CHEBI:33675	chemical entity
9058	ENSG00000007216	SLC13A2	hydrogen molecular entity	CHEBI:33608	chemical entity
9058	ENSG00000007216	SLC13A2	donor	CHEBI:17891	role
64849	ENSG00000158296	SLC13A3	succinate	CHEBI:26806	chemical entity
64849	ENSG00000158296	SLC13A3	oxaloacetic acid	CHEBI:30744	chemical entity
64849	ENSG00000158296	SLC13A3	sodium(1+)	CHEBI:29101	chemical entity
64849	ENSG00000158296	SLC13A3	malic acid	CHEBI:6650	chemical entity
64849	ENSG00000158296	SLC13A3	glutathione	CHEBI:16856	chemical entity
64849	ENSG00000158296	SLC13A3	glutaric acid	CHEBI:17859	chemical entity
64849	ENSG00000158296	SLC13A3	fumaric acid	CHEBI:18012	chemical entity
64849	ENSG00000158296	SLC13A3	carglumic acid	CHEBI:71028	chemical entity
64849	ENSG00000158296	SLC13A3	2-methylene-3-methylsuccinic acid	CHEBI:16093	chemical entity
64849	ENSG00000158296	SLC13A3	succimer	CHEBI:63623	chemical entity
64849	ENSG00000158296	SLC13A3	2,2-dimethylsuccinic acid	CHEBI:86537	chemical entity
64849	ENSG00000158296	SLC13A3	2-oxoglutaric acid	CHEBI:30915	chemical entity
64849	ENSG00000158296	SLC13A3	dicarboxylic acid	CHEBI:35692	chemical entity
64849	ENSG00000158296	SLC13A3	C4-dicarboxylate	CHEBI:61336	chemical entity
64849	ENSG00000158296	SLC13A3	oxo dicarboxylic acid	CHEBI:36145	chemical entity
64849	ENSG00000158296	SLC13A3	Saccharomyces cerevisiae metabolite	CHEBI:75772	role
64849	ENSG00000158296	SLC13A3	human metabolite	CHEBI:77746	role
64849	ENSG00000158296	SLC13A3	metabolite	CHEBI:25212	role
64849	ENSG00000158296	SLC13A3	alkali metal molecular entity	CHEBI:33296	chemical entity
64849	ENSG00000158296	SLC13A3	alkali metal cation	CHEBI:33504	chemical entity
64849	ENSG00000158296	SLC13A3	monovalent inorganic cation	CHEBI:60242	chemical entity
64849	ENSG00000158296	SLC13A3	monoatomic monocation	CHEBI:25414	chemical entity
64849	ENSG00000158296	SLC13A3	cofactor	CHEBI:23357	role
64849	ENSG00000158296	SLC13A3	food acidity regulator	CHEBI:64049	role
64849	ENSG00000158296	SLC13A3	fundamental metabolite	CHEBI:78675	role
64849	ENSG00000158296	SLC13A3	L-cysteine derivative	CHEBI:83824	chemical entity
64849	ENSG00000158296	SLC13A3	skin lightening agent	CHEBI:85046	role
64849	ENSG00000158296	SLC13A3	antioxidant	CHEBI:22586	role
64849	ENSG00000158296	SLC13A3	tripeptide	CHEBI:47923	chemical entity
64849	ENSG00000158296	SLC13A3	peptide anion	CHEBI:60334	chemical entity
64849	ENSG00000158296	SLC13A3	thiol	CHEBI:29256	chemical entity
64849	ENSG00000158296	SLC13A3	mouse metabolite	CHEBI:75771	role
64849	ENSG00000158296	SLC13A3	Escherichia coli metabolite	CHEBI:76971	role
64849	ENSG00000158296	SLC13A3	Daphnia magna metabolite	CHEBI:83056	role
64849	ENSG00000158296	SLC13A3	alpha,omega-dicarboxylic acid	CHEBI:28383	chemical entity
64849	ENSG00000158296	SLC13A3	dicarboxylic acid monoanion	CHEBI:35695	chemical entity
64849	ENSG00000158296	SLC13A3	dicarboxylic acid dianion	CHEBI:28965	chemical entity
64849	ENSG00000158296	SLC13A3	N-acyl-L-glutamic acid	CHEBI:21650	chemical entity
64849	ENSG00000158296	SLC13A3	ureas	CHEBI:47857	chemical entity
64849	ENSG00000158296	SLC13A3	effector	CHEBI:35224	role
64849	ENSG00000158296	SLC13A3	drug	CHEBI:23888	role
64849	ENSG00000158296	SLC13A3	olefinic compound	CHEBI:78840	chemical entity
64849	ENSG00000158296	SLC13A3	sulfur-containing carboxylic acid	CHEBI:33576	chemical entity
64849	ENSG00000158296	SLC13A3	chelator	CHEBI:38161	role
64849	ENSG00000158296	SLC13A3	algal metabolite	CHEBI:84735	role
64849	ENSG00000158296	SLC13A3	carbonyl compound	CHEBI:36586	chemical entity
64849	ENSG00000158296	SLC13A3	carboxylic acid	CHEBI:33575	chemical entity
64849	ENSG00000158296	SLC13A3	oxo carboxylic acid	CHEBI:25754	chemical entity
64849	ENSG00000158296	SLC13A3	fungal metabolite	CHEBI:76946	role
64849	ENSG00000158296	SLC13A3	mammalian metabolite	CHEBI:75768	role
64849	ENSG00000158296	SLC13A3	biochemical role	CHEBI:52206	role
64849	ENSG00000158296	SLC13A3	s-block molecular entity	CHEBI:33674	chemical entity
64849	ENSG00000158296	SLC13A3	metal cation	CHEBI:25213	chemical entity
64849	ENSG00000158296	SLC13A3	inorganic cation	CHEBI:36915	chemical entity
64849	ENSG00000158296	SLC13A3	monoatomic cation	CHEBI:23906	chemical entity
64849	ENSG00000158296	SLC13A3	food additive	CHEBI:64047	role
64849	ENSG00000158296	SLC13A3	cysteine derivative	CHEBI:23509	chemical entity
64849	ENSG00000158296	SLC13A3	proteinogenic amino acid derivative	CHEBI:83811	chemical entity
64849	ENSG00000158296	SLC13A3	application	CHEBI:33232	role
64849	ENSG00000158296	SLC13A3	chemical role	CHEBI:51086	role
64849	ENSG00000158296	SLC13A3	oligopeptide	CHEBI:25676	chemical entity
64849	ENSG00000158296	SLC13A3	organic anion	CHEBI:25696	chemical entity
64849	ENSG00000158296	SLC13A3	organosulfur compound	CHEBI:33261	chemical entity
64849	ENSG00000158296	SLC13A3	bacterial metabolite	CHEBI:76969	role
64849	ENSG00000158296	SLC13A3	Daphnia metabolite	CHEBI:83057	role
64849	ENSG00000158296	SLC13A3	N-acyl-L-alpha-amino acid	CHEBI:48927	chemical entity
64849	ENSG00000158296	SLC13A3	glutamic acid derivative	CHEBI:24315	chemical entity
64849	ENSG00000158296	SLC13A3	L-glutamic acid derivative	CHEBI:83982	chemical entity
64849	ENSG00000158296	SLC13A3	primary amide	CHEBI:33256	chemical entity
64849	ENSG00000158296	SLC13A3	pharmaceutical	CHEBI:52217	role
64849	ENSG00000158296	SLC13A3	organic molecular entity	CHEBI:50860	chemical entity
64849	ENSG00000158296	SLC13A3	eukaryotic metabolite	CHEBI:75763	role
64849	ENSG00000158296	SLC13A3	organooxygen compound	CHEBI:36963	chemical entity
64849	ENSG00000158296	SLC13A3	organic molecule	CHEBI:72695	chemical entity
64849	ENSG00000158296	SLC13A3	organic acid	CHEBI:64709	chemical entity
64849	ENSG00000158296	SLC13A3	carbon oxoacid	CHEBI:35605	chemical entity
64849	ENSG00000158296	SLC13A3	oxoanion	CHEBI:35406	chemical entity
64849	ENSG00000158296	SLC13A3	animal metabolite	CHEBI:75767	role
64849	ENSG00000158296	SLC13A3	biological role	CHEBI:24432	role
64849	ENSG00000158296	SLC13A3	main group molecular entity	CHEBI:33579	chemical entity
64849	ENSG00000158296	SLC13A3	inorganic ion	CHEBI:36914	chemical entity
64849	ENSG00000158296	SLC13A3	cation	CHEBI:36916	chemical entity
64849	ENSG00000158296	SLC13A3	monoatomic ion	CHEBI:24867	chemical entity
64849	ENSG00000158296	SLC13A3	food component	CHEBI:78295	role
64849	ENSG00000158296	SLC13A3	amino acid derivative	CHEBI:83821	chemical entity
64849	ENSG00000158296	SLC13A3	role	CHEBI:50906	role
64849	ENSG00000158296	SLC13A3	peptide	CHEBI:16670	chemical entity
64849	ENSG00000158296	SLC13A3	anion	CHEBI:22563	chemical entity
64849	ENSG00000158296	SLC13A3	organic ion	CHEBI:25699	chemical entity
64849	ENSG00000158296	SLC13A3	sulfur molecular entity	CHEBI:26835	chemical entity
64849	ENSG00000158296	SLC13A3	organochalcogen compound	CHEBI:36962	chemical entity
64849	ENSG00000158296	SLC13A3	N-acyl-L-amino acid	CHEBI:21644	chemical entity
64849	ENSG00000158296	SLC13A3	amide	CHEBI:32988	chemical entity
64849	ENSG00000158296	SLC13A3	carbon group molecular entity	CHEBI:33582	chemical entity
64849	ENSG00000158296	SLC13A3	oxygen molecular entity	CHEBI:25806	chemical entity
64849	ENSG00000158296	SLC13A3	molecule	CHEBI:25367	chemical entity
64849	ENSG00000158296	SLC13A3	oxoacid	CHEBI:24833	chemical entity
64849	ENSG00000158296	SLC13A3	polyatomic anion	CHEBI:33273	chemical entity
64849	ENSG00000158296	SLC13A3	oxide	CHEBI:25741	chemical entity
64849	ENSG00000158296	SLC13A3	molecular entity	CHEBI:23367	chemical entity
64849	ENSG00000158296	SLC13A3	inorganic molecular entity	CHEBI:24835	chemical entity
64849	ENSG00000158296	SLC13A3	ion	CHEBI:24870	chemical entity
64849	ENSG00000158296	SLC13A3	monoatomic entity	CHEBI:33238	chemical entity
64849	ENSG00000158296	SLC13A3	organonitrogen compound	CHEBI:35352	chemical entity
64849	ENSG00000158296	SLC13A3	carboxamide	CHEBI:37622	chemical entity
64849	ENSG00000158296	SLC13A3	zwitterion	CHEBI:27369	chemical entity
64849	ENSG00000158296	SLC13A3	organic amino compound	CHEBI:50047	chemical entity
64849	ENSG00000158296	SLC13A3	chalcogen molecular entity	CHEBI:33304	chemical entity
64849	ENSG00000158296	SLC13A3	heteroorganic entity	CHEBI:33285	chemical entity
64849	ENSG00000158296	SLC13A3	N-acyl-amino acid	CHEBI:51569	chemical entity
64849	ENSG00000158296	SLC13A3	nitrogen molecular entity	CHEBI:51143	chemical entity
64849	ENSG00000158296	SLC13A3	p-block molecular entity	CHEBI:33675	chemical entity
64849	ENSG00000158296	SLC13A3	polyatomic entity	CHEBI:36357	chemical entity
64849	ENSG00000158296	SLC13A3	hydroxides	CHEBI:24651	chemical entity
64849	ENSG00000158296	SLC13A3	Bronsted acid	CHEBI:39141	role
64849	ENSG00000158296	SLC13A3	polyatomic ion	CHEBI:36358	chemical entity
64849	ENSG00000158296	SLC13A3	heteroatomic molecular entity	CHEBI:37577	chemical entity
64849	ENSG00000158296	SLC13A3	chemical entity	CHEBI:24431	chemical entity
64849	ENSG00000158296	SLC13A3	elemental molecular entity	CHEBI:33259	chemical entity
64849	ENSG00000158296	SLC13A3	Bronsted base	CHEBI:39142	role
64849	ENSG00000158296	SLC13A3	pnictogen molecular entity	CHEBI:33302	chemical entity
64849	ENSG00000158296	SLC13A3	hydrogen molecular entity	CHEBI:33608	chemical entity
64849	ENSG00000158296	SLC13A3	donor	CHEBI:17891	role
64849	ENSG00000158296	SLC13A3	acceptor	CHEBI:15339	role
64849	ENSG00000158296	SLC13A3	base	CHEBI:22695	role
26266	ENSG00000164707	SLC13A4	sulfuric acid	CHEBI:26836	chemical entity
26266	ENSG00000164707	SLC13A4	sodium(1+)	CHEBI:29101	chemical entity
26266	ENSG00000164707	SLC13A4	sulfur oxide	CHEBI:48154	chemical entity
26266	ENSG00000164707	SLC13A4	sulfur oxoacid	CHEBI:33402	chemical entity
26266	ENSG00000164707	SLC13A4	divalent inorganic anion	CHEBI:79388	chemical entity
26266	ENSG00000164707	SLC13A4	inorganic anion	CHEBI:24834	chemical entity
26266	ENSG00000164707	SLC13A4	cofactor	CHEBI:23357	role
26266	ENSG00000164707	SLC13A4	sulfur oxoanion	CHEBI:33482	chemical entity
26266	ENSG00000164707	SLC13A4	Saccharomyces cerevisiae metabolite	CHEBI:75772	role
26266	ENSG00000164707	SLC13A4	chemical role	CHEBI:51086	role
26266	ENSG00000164707	SLC13A4	human metabolite	CHEBI:77746	role
26266	ENSG00000164707	SLC13A4	alkali metal molecular entity	CHEBI:33296	chemical entity
26266	ENSG00000164707	SLC13A4	alkali metal cation	CHEBI:33504	chemical entity
26266	ENSG00000164707	SLC13A4	monovalent inorganic cation	CHEBI:60242	chemical entity
26266	ENSG00000164707	SLC13A4	monoatomic monocation	CHEBI:25414	chemical entity
26266	ENSG00000164707	SLC13A4	inorganic oxide	CHEBI:24836	chemical entity
26266	ENSG00000164707	SLC13A4	sulfur molecular entity	CHEBI:26835	chemical entity
26266	ENSG00000164707	SLC13A4	inorganic acid	CHEBI:138103	role
26266	ENSG00000164707	SLC13A4	oxoacid	CHEBI:24833	chemical entity
26266	ENSG00000164707	SLC13A4	chalcogen molecular entity	CHEBI:33304	chemical entity
26266	ENSG00000164707	SLC13A4	inorganic ion	CHEBI:36914	chemical entity
26266	ENSG00000164707	SLC13A4	anion	CHEBI:22563	chemical entity
26266	ENSG00000164707	SLC13A4	biochemical role	CHEBI:52206	role
26266	ENSG00000164707	SLC13A4	oxoanion	CHEBI:35406	chemical entity
26266	ENSG00000164707	SLC13A4	fungal metabolite	CHEBI:76946	role
26266	ENSG00000164707	SLC13A4	role	CHEBI:50906	role
26266	ENSG00000164707	SLC13A4	mammalian metabolite	CHEBI:75768	role
26266	ENSG00000164707	SLC13A4	s-block molecular entity	CHEBI:33674	chemical entity
26266	ENSG00000164707	SLC13A4	metal cation	CHEBI:25213	chemical entity
26266	ENSG00000164707	SLC13A4	inorganic cation	CHEBI:36915	chemical entity
26266	ENSG00000164707	SLC13A4	monoatomic cation	CHEBI:23906	chemical entity
26266	ENSG00000164707	SLC13A4	inorganic molecular entity	CHEBI:24835	chemical entity
26266	ENSG00000164707	SLC13A4	oxide	CHEBI:25741	chemical entity
26266	ENSG00000164707	SLC13A4	Bronsted acid	CHEBI:39141	role
26266	ENSG00000164707	SLC13A4	hydroxides	CHEBI:24651	chemical entity
26266	ENSG00000164707	SLC13A4	p-block molecular entity	CHEBI:33675	chemical entity
26266	ENSG00000164707	SLC13A4	ion	CHEBI:24870	chemical entity
26266	ENSG00000164707	SLC13A4	biological role	CHEBI:24432	role
26266	ENSG00000164707	SLC13A4	polyatomic anion	CHEBI:33273	chemical entity
26266	ENSG00000164707	SLC13A4	eukaryotic metabolite	CHEBI:75763	role
26266	ENSG00000164707	SLC13A4	animal metabolite	CHEBI:75767	role
26266	ENSG00000164707	SLC13A4	main group molecular entity	CHEBI:33579	chemical entity
26266	ENSG00000164707	SLC13A4	cation	CHEBI:36916	chemical entity
26266	ENSG00000164707	SLC13A4	monoatomic ion	CHEBI:24867	chemical entity
26266	ENSG00000164707	SLC13A4	molecular entity	CHEBI:23367	chemical entity
26266	ENSG00000164707	SLC13A4	heteroatomic molecular entity	CHEBI:37577	chemical entity
26266	ENSG00000164707	SLC13A4	oxygen molecular entity	CHEBI:25806	chemical entity
26266	ENSG00000164707	SLC13A4	donor	CHEBI:17891	role
26266	ENSG00000164707	SLC13A4	hydrogen molecular entity	CHEBI:33608	chemical entity
26266	ENSG00000164707	SLC13A4	polyatomic ion	CHEBI:36358	chemical entity
26266	ENSG00000164707	SLC13A4	metabolite	CHEBI:25212	role
26266	ENSG00000164707	SLC13A4	monoatomic entity	CHEBI:33238	chemical entity
26266	ENSG00000164707	SLC13A4	chemical entity	CHEBI:24431	chemical entity
26266	ENSG00000164707	SLC13A4	polyatomic entity	CHEBI:36357	chemical entity
26266	ENSG00000164707	SLC13A4	elemental molecular entity	CHEBI:33259	chemical entity
284111	ENSG00000141485	SLC13A5	succinate	CHEBI:26806	chemical entity
284111	ENSG00000141485	SLC13A5	pyruvic acid	CHEBI:32816	chemical entity
284111	ENSG00000141485	SLC13A5	sodium(1+)	CHEBI:29101	chemical entity
284111	ENSG00000141485	SLC13A5	citric acid	CHEBI:30769	chemical entity
[truncated: 22,811 more rows]
