# Supplementary material for: A substrate‐based ontology for human solute carriers
Source: Mol Syst Biol. 2020 Jul 22;16(7):e9652. doi: 10.15252/msb.20209652 (PMC7374931; doi:10.15252/msb.20209652)
Supplement: Supplementary file 3 — Table EV2 [file MSB-16-e9652-s003.xlsx]

## Sheet: README
Table EV2: Substrate to ChEBI mapping Sheet 1 "chebi_mapping": Substrate terms from manual annotation were mapped to ChEBI terms.

## Sheet: chebi_mapping
Substrate_name_annotation	chebi_id	chebi_term	synonym	description	iri
17-beta-glucuronosyl estradiol	CHEBI:791	17beta-estradiol 17-glucosiduronic acid	3-hydroxyestra-1,3,5(10)-trien-17beta-yl beta-D-glucopyranosiduronic acid	A steroid glucosiduronic acid that consists of 17beta-estradiol having a beta-glucuronyl residue attached at position 17 via a glycosidic linkage.	http://purl.obolibrary.org/obo/CHEBI_791
1-methyl-4-phenylpyridinium (MPP+)	CHEBI:641	N-methyl-4-phenylpyridinium	1-methyl-4-phenylpyridinium	A pyridinium ion that is N-methylpyridinium having a phenyl substituent at the 4-position.	http://purl.obolibrary.org/obo/CHEBI_641
1-methyl-4-phenylpyridinium (MPP+) analogs
2' deoxycytidine	CHEBI:15698	2'-deoxycytidine	2'-DEOXYCYTIDINE, 2'-deoxycytidine, 2'-Deoxycytidine	A pyrimidine 2'-deoxyribonucleoside having cytosine as the nucleobase.	http://purl.obolibrary.org/obo/CHEBI_15698
2-(methylamino)isobutyric acid	CHEBI:134261	alpha-(methylamino)isobutyric acid	N,2-dimethylalanine	A non-proteinogenic alpha-amino acid that is isobutyric acid in which the alpha-hydrogen has been replaced by a methylamino group.	http://purl.obolibrary.org/obo/CHEBI_134261
2,2-dimethylsuccinate	CHEBI:86537	2,2-dimethylsuccinic acid	2,2-dimethylbutanedioic acid	An alpha,omega-dicarboxylic acid that is succinic acid substituted by two methyl groups at positions 2 and 2 respectively.	http://purl.obolibrary.org/obo/CHEBI_86537
2,3-dimercaptosuccinate	CHEBI:63623	succimer	(2R,3S)-2,3-disulfanylsuccinic acid	A sulfur-containing carboxylic acid that is succinic acid bearing two mercapto substituents at positions 2 and 3. A lead chelator used as an antedote to lead poisoning.	http://purl.obolibrary.org/obo/CHEBI_63623
2,3-dimethylsuccinate	CHEBI:57637	2-methylene-3-methylsuccinate(2-)	2-methyl-3-methylidenebutanedioate	The dicarboxylate anion of 2-methylene-3-methylsuccinic acid; major species at pH 7.3.	http://purl.obolibrary.org/obo/CHEBI_57637
2'7'-dichlorofluorescein	CHEBI:51596	2',7'-dichlorofluorescein			http://purl.obolibrary.org/obo/CHEBI_51596
2'-3'-cGAMP	CHEBI:75947	2'-3'-cGAMP		A cyclic purine dinucleotide that consists of AMP and GMP units cyclised via 3',5'- and 2',5'-linkages respectively.	http://purl.obolibrary.org/obo/CHEBI_75947
2-oxoadipate	CHEBI:57499	2-oxoadipate(2-)	2-oxohexanedioate	Dianion of 2-oxoadipic acid arising from deprotonation of both carboxylic acid groups.	http://purl.obolibrary.org/obo/CHEBI_57499
2-oxoglutarate	CHEBI:16810	2-oxoglutarate(2-)	2-oxopentanedioate	An oxo dicarboxylate obtained by deprotonation of both carboxy groups of 2-oxoglutaric acid.	http://purl.obolibrary.org/obo/CHEBI_16810
3,3',5-triiodo-L-thyronine	CHEBI:18258	3,3',5-triiodo-L-thyronine	3,3',5-triiodo-L-thyronine	An iodothyronine compound having iodo substituents at the 3-, 3'- and 5-positions. Although some is produced in the thyroid, most of the 3,3',5-triiodo-L-thyronine in the body is generated by mono-deiodination of L-thyroxine in the peripheral tissues. Its metabolic activity is about 3 to 5 times that of L-thyroxine. The sodium salt is used in the treatment of hypothyroidism.	http://purl.obolibrary.org/obo/CHEBI_18258
3,3',5'-triiodothyronine (rT3)	CHEBI:11684	3,3',5'-triiodo-L-thyronine	3,3',5'-triiodo-L-thyronine		http://purl.obolibrary.org/obo/CHEBI_11684
3',5'-cyclic AMP	CHEBI:17489	3',5'-cyclic AMP	3',5'-Cyclic AMP, adenosine 3',5'-(hydrogen phosphate)	A 3',5'-cyclic purine nucleotide having having adenine as the nucleobase.	http://purl.obolibrary.org/obo/CHEBI_17489
3-amino-1-propanesulfonic acid	CHEBI:1457	3-Aminopropanesulfonate	3-Aminopropanesulfonate		http://purl.obolibrary.org/obo/CHEBI_1457
3'-azido-3'-deoxythymidine (AZT)	CHEBI:10110	zidovudine	3'-azido-3'-deoxythymidine	A pyrimidine 2',3'-dideoxyribonucleoside compound having a 3'-azido substituent and thymine as the nucleobase.	http://purl.obolibrary.org/obo/CHEBI_10110
3'-deoxy-3'-fluorothymidine
3'-Phosphoadenosine-5'-phosphosulfate (PAPS)	CHEBI:17980	3'-phospho-5'-adenylyl sulfate	3'-phospho-5'-adenylyl sulfate, 3'-O-phosphono-5'-adenylyl sulfate, 3'-Phospho-5'-adenylyl sulfate	An adenosine bisphosphate having monophosphate groups at the 3'- and 5'-positions and a sulfo group attached to the phosphate at position 5'.	http://purl.obolibrary.org/obo/CHEBI_17980
4-(4-dimethylaminostyryl-N-methylpyridinium) (ASP+)	CHEBI:72542	4-[4-(dimethylamino)styryl]-N-methylpyridinium	4-{(E)-2-[4-(dimethylamino)phenyl]ethenyl}-1-methylpyridinium	A pyridinium cation obtained by methylation at position 1 of 4-(4-dimethylaminostyryl)pyridine	http://purl.obolibrary.org/obo/CHEBI_72542
4',5'-dibromofluorescein
5AG	CHEBI:16070	1,5-anhydro-D-glucitol	1,5-anhydro-D-glucitol, 1,5-Anhydro-D-glucitol, (2R,3S,4R,5S)-2-(hydroxymethyl)oxane-3,4,5-triol	An anhydro sugar of D-glucitol.	http://purl.obolibrary.org/obo/CHEBI_16070
5'-DFUR	CHEBI:31521	doxifluridine	5'-deoxy-5-fluorouridine, Doxifluridine	A pyrimidine 5'-deoxyribonucleoside that is 5-fluorouridine in which the hydroxy group at the 5' position is replaced by a hydrogen. It is an oral prodrug of the antineoplastic agent 5-fluorouracil. Designed to circumvent the rapid degradation of 5-fluorouracil by dihydropyrimidine dehydrogenase in the gut wall, it is converted into 5-fluorouracil in the presence of pyrimidine nucleoside phosphor…	http://purl.obolibrary.org/obo/CHEBI_31521
5-formyl THF	CHEBI:15640	5-formyltetrahydrofolic acid	N-[4-({[2-amino-5-formyl-4-oxo-3,4,5,6,7,8-hexahydropteridin-6-yl]methyl}amino)benzoyl]-L-glutamic acid	A formyltetrahydrofolic acid in which the formyl group is located at position 5.	http://purl.obolibrary.org/obo/CHEBI_15640
6-Carboxyfluorescein	CHEBI:39073	6-carboxyfluorescein	3',6'-dihydroxy-3-oxo-3H-spiro[2-benzofuran-1,9'-xanthene]-6-carboxylic acid		http://purl.obolibrary.org/obo/CHEBI_39073
6-mercaptopurine	CHEBI:50667	mercaptopurine	mercaptopurine, 1,7-dihydro-6H-purine-6-thione, Mercaptopurine	A member of the class of purines that is 6,7-dihydro-1H-purine carrying a thione group at position 6. An adenine analogue, it is used in the treatment of acute lymphocytic leukemia (ALL), chronic myeloid leukemia (CML), Crohn's disease, and ulcerative colitis.	http://purl.obolibrary.org/obo/CHEBI_50667
6-thioguanine	CHEBI:9555	tioguanine	2-amino-1,9-dihydro-6H-purine-6-thione	A 2-aminopurine that is the 6-thiono derivative of 2-amino-1,9-dihydro-6H-purine. Incorporates into DNA and inhibits synthesis. Used in the treatment of leukaemia.	http://purl.obolibrary.org/obo/CHEBI_9555
9-(2-Phosphonylmethoxyethyl) diaminopurine (PMEDAP)
9-(2-Phosphonylmethoxy-oxyethyl)guanidine (PMEG)	CHEBI:7880	9-[2-(phosphonomethoxy)ethyl]guanine			http://purl.obolibrary.org/obo/CHEBI_7880
Acetate	CHEBI:30089	acetate	acetate	A monocarboxylic acid anion resulting from the removal of a proton from the carboxy group of acetic acid.	http://purl.obolibrary.org/obo/CHEBI_30089
Acetoacetate	CHEBI:13705	acetoacetate	acetoacetate, 3-oxobutanoate, Acetoacetate	A 3-oxo monocarboxylic acid anion that is the conjugate base of acetoacetic acid, arising from deprotonation of the carboxy group.	http://purl.obolibrary.org/obo/CHEBI_13705
Acetylcholine	CHEBI:15355	acetylcholine	ACETYLCHOLINE, Acetylcholine, acetylcholine, 2-acetyloxy-N,N,N-trimethylethanaminium	Actylcholine is an ester of acetic acid and choline, which acts as a neurotransmitter.	http://purl.obolibrary.org/obo/CHEBI_15355
Acetyl-CoA	CHEBI:15351	acetyl-CoA	Acetyl-CoA, 3'-phosphoadenosine 5'-(3-{(3R)-4-[(3-{[2-(acetylsulfanyl)ethyl]amino}-3-oxopropyl)amino]-3-hydroxy-2,2-dimethyl-4-oxobutyl} dihydrogen diphosphate)	An acyl-CoA having acetyl as its S-acetyl component.	http://purl.obolibrary.org/obo/CHEBI_15351
Acetyl-L-carnitine	CHEBI:57589	O-acetyl-L-carnitine	(3R)-3-(acetyloxy)-4-(trimethylazaniumyl)butanoate	An O-acyl-L-carnitine where the acyl group specified is acetyl. It facilitates movement of acetyl-CoA into the matrices of mammalian mitochondria during the oxidation of fatty acids.	http://purl.obolibrary.org/obo/CHEBI_57589
Aciclovir	CHEBI:2453	acyclovir	2-amino-9-[(2-hydroxyethoxy)methyl]-1,9-dihydro-6H-purin-6-one	An oxopurine that is guanine substituted by a (2-hydroxyethoxy)methyl substituent at position 9. Used in the treatment of viral infections.	http://purl.obolibrary.org/obo/CHEBI_2453
Acylcarnitine	CHEBI:17387	O-acylcarnitine		Any carboxylic ester obtained by the O-acylation of carnitine.	http://purl.obolibrary.org/obo/CHEBI_17387
Adefovir	CHEBI:2469	adefovir	Adefovir, {[2-(6-amino-9H-purin-9-yl)ethoxy]methyl}phosphonic acid	A member of the class of phosphonic acids that is methylphosphonic acid in which one of the methyl hydrogens has been replaced by a 2-(6-amino-9H-purin-9-yl)ethoxy group. An inhibitor of HIV-1 reverse transcriptase, the bis(t-butoxycarbonyloxymethyl) ester (dipivoxil ester) prodrug is used to treat chronic hepatitis B viral infection.	http://purl.obolibrary.org/obo/CHEBI_2469
Adenine	CHEBI:16708	adenine	adenine, Adenine, ADENINE, 9H-purin-6-amine	The parent compound of the 6-aminopurines, composed of a purine having an amino group at C-6.	http://purl.obolibrary.org/obo/CHEBI_16708
Adenosine	CHEBI:16335	adenosine	adenosine, Adenosine, ADENOSINE	A ribonucleoside composed of a molecule of adenine attached to a ribofuranose moiety via a beta-N(9)-glycosidic bond.	http://purl.obolibrary.org/obo/CHEBI_16335
Adenosine analogs
ADP	CHEBI:16761	ADP	adenosine 5'-(trihydrogen diphosphate), ADP	A purine ribonucleoside 5'-diphosphate having adenine as the nucleobase.	http://purl.obolibrary.org/obo/CHEBI_16761
Aflatoxin B1	CHEBI:2504	aflatoxin B1	(6aR,9aS)-4-methoxy-2,3,6a,9a-tetrahydrocyclopenta[c]furo[3',2':4,5]furo[2,3-h]chromene-1,11-dione, aflatoxin B1, Aflatoxin B1	An aflatoxin having a tetrahydrocyclopenta[c]furo[3',2':4,5]furo[2,3-h]chromene skeleton with oxygen functionality at positions 1, 4 and 11.	http://purl.obolibrary.org/obo/CHEBI_2504
Agmatine	CHEBI:17431	agmatine	1-(4-aminobutyl)guanidine, Agmatine		http://purl.obolibrary.org/obo/CHEBI_17431
Ala-Ala	CHEBI:72816	L-alanyl-L-alanine	L-alanyl-L-alanine	A dipeptide consisting of two L-alanine units joined by a peptide linkage.	http://purl.obolibrary.org/obo/CHEBI_72816
Ala-Asp	CHEBI:73803	Ala-Asp	L-alanyl-L-aspartic acid	A dipeptide formed from L-alanyl and L-aspartic acid residues.	http://purl.obolibrary.org/obo/CHEBI_73803
Ala-Lys	CHEBI:132403	Ala-Lys	L-alanyl-L-lysine	A dipeptide obtained by formal condensation of the carboxy group of L-alanine with the alpha-amino group of L-lysine.	http://purl.obolibrary.org/obo/CHEBI_132403
Alanine	CHEBI:16977	L-alanine		The L-enantiomer of alanine.	http://purl.obolibrary.org/obo/CHEBI_16977
Ala-Pro	CHEBI:73393	Ala-Pro	L-alanyl-L-proline	A dipeptide composed of L-alanine and L-proline joined by a peptide linkage.	http://purl.obolibrary.org/obo/CHEBI_73393
Ala-Pro-Gly	CHEBI:47923	tripeptide	Tripeptide	Any molecule that contains three amino-acid residues connected by peptide linkages.	http://purl.obolibrary.org/obo/CHEBI_47923
Alendronate	CHEBI:2567	alendronic acid	Alendronic acid, (4-amino-1-hydroxybutane-1,1-diyl)bis(phosphonic acid)	A 1,1-bis(phosphonic acid) that is methanebis(phosphonic acid) in which the two methylene hydrogens are replaced by hydroxy and 3-aminopropyl groups.	http://purl.obolibrary.org/obo/CHEBI_2567
All-trans-retinol	CHEBI:17336	all-trans-retinol	all-trans-Retinol, all-trans-retinol	A retinol in which all four exocyclic double bonds have E- (trans-) geometry.	http://purl.obolibrary.org/obo/CHEBI_17336
alpha-aminoisobutyrate	CHEBI:27971	2-aminoisobutyric acid	2-amino-2-methylpropanoic acid, 2-methylalanine, 2-Aminoisobutyric acid	A rare, non-protein amino acid and end-product of pyrimidine metabolism, excreted in urine and found in some antibiotics of fungal origin. With the exception of a few bacteria, it is non-metabolisable, and therefore used in bioassays.	http://purl.obolibrary.org/obo/CHEBI_27971
Aminoguanidine	CHEBI:40618	aminoguanidine	AMINOGUANIDINE, hydrazinecarboximidamide, aminoguanidine	A one-carbon compound whose unique structure renders it capable of acting as a derivative of hydrazine, guanidine or formamide.	http://purl.obolibrary.org/obo/CHEBI_40618
Aminohippuric acid	CHEBI:104011	p-aminohippuric acid	N-(4-aminobenzoyl)glycine	An N-acylglycine that is the 4-amino derivative of hippuric acid; used as a diagnostic agent in the measurement of renal plasma flow.	http://purl.obolibrary.org/obo/CHEBI_104011
Amoxicillin	CHEBI:2676	amoxicillin	Amoxicillin, 6beta-[(2R)-2-amino-2-(4-hydroxyphenyl)acetamido]-2,2-dimethylpenam-3alpha-carboxylic acid	A penicillin in which the substituent at position 6 of the penam ring is a 2-amino-2-(4-hydroxyphenyl)acetamido group.	http://purl.obolibrary.org/obo/CHEBI_2676
AMP	CHEBI:16027	adenosine 5'-monophosphate	5'-adenylic acid, Adenosine 5'-monophosphate	A purine ribonucleoside 5'-monophosphate having adenine as the nucleobase.	http://purl.obolibrary.org/obo/CHEBI_16027
Ampicillin	CHEBI:28971	ampicillin	6beta-[(2R)-2-amino-2-phenylacetamido]-2,2-dimethylpenam-3alpha-carboxylic acid, Ampicillin	A penicillin in which the substituent at position 6 of the penam ring is a 2-amino-2-phenylacetamido group.	http://purl.obolibrary.org/obo/CHEBI_28971
Androstanediol glucuronide	CHEBI:28832	androsterone 3-glucosiduronic acid		A steroid glucosiduronic acid having androsterone as the steroid component.	http://purl.obolibrary.org/obo/CHEBI_28832
Arginine	CHEBI:16467	L-arginine		An L-α-amino acid that is the L-isomer of arginine.	http://purl.obolibrary.org/obo/CHEBI_16467
Ascorbic acid	CHEBI:29073	L-ascorbic acid	L-Ascorbic acid, (5R)-5-[(1S)-1,2-dihydroxyethyl]-3,4-dihydroxyfuran-2(5H)-one, L-threo-hex-2-enono-1,4-lactone	The L-enantiomer of ascorbic acid and conjugate acid of L-ascorbate.	http://purl.obolibrary.org/obo/CHEBI_29073
Asparagine	CHEBI:17196	L-asparagine		An optically active form of asparagine having L-configuration	http://purl.obolibrary.org/obo/CHEBI_17196
Aspartic acid	CHEBI:17053	L-aspartic acid		The L-enantiomer of aspartic acid.	http://purl.obolibrary.org/obo/CHEBI_17053
Aspirin	CHEBI:15365	acetylsalicylic acid	2-(acetyloxy)benzoic acid, Acetylsalicylic acid	A member of the class of benzoic acids that is salicylic acid in which the hydrogen that is attached to the phenolic hydroxy group has been replaced by an acetoxy group. A non-steroidal anti-inflammatory drug with cyclooxygenase inhibitor activity.	http://purl.obolibrary.org/obo/CHEBI_15365
Asp-Lys	CHEBI:73829	Asp-Lys	L-alpha-aspartyl-L-lysine	A dipeptide formed from L-alpha-aspartyl and L-lysine residues.	http://purl.obolibrary.org/obo/CHEBI_73829
Asymmetrical dimethylarginine	CHEBI:17929	N(omega),N(omega)-dimethyl-L-arginine	N(5)-(N,N-dimethylcarbamimidoyl)-L-ornithine, (2S)-2-amino-5-(N',N'-dimethylcarbamimidamido)pentanoic acid, N(5)-[(dimethylamino)(imino)methyl]-L-ornithine, (2S)-2-amino-5-{[(dimethylamino)(imino)methyl]amino}pentanoic acid	A L-arginine derivative having two methyl groups both attached to the primary amino moiety of the guanidino group.	http://purl.obolibrary.org/obo/CHEBI_17929
Atorvastatin	CHEBI:39548	atorvastatin	Atorvastatin, (3R,5R)-7-[3-(anilinocarbonyl)-5-(4-fluorophenyl)-4-phenyl-2-(propan-2-yl)-1H-pyrrol-1-yl]-3,5-dihydroxyheptanoic acid	A dihydroxy monocarboxylic acid that is a member of the drug class known as statins, used primarily for lowering blood cholesterol and for preventing cardiovascular diseases.	http://purl.obolibrary.org/obo/CHEBI_39548
ATP	CHEBI:15422	ATP	ATP, adenosine 5'-(tetrahydrogen triphosphate)	An adenosine 5'-phosphate in which the 5'-phosphate is a triphosphate group. It is involved in the transportation of chemical energy during metabolic pathways.	http://purl.obolibrary.org/obo/CHEBI_15422
Atrasentan	CHEBI:135810	atrasentan			http://purl.obolibrary.org/obo/CHEBI_135810
B(OH)4-	CHEBI:41132	tetrahydroxoborate(1-)	tetrahydroxyboranuide, tetrahydroxidoborate(1-)		http://purl.obolibrary.org/obo/CHEBI_41132
B. subtilis competence and sporulation factor (CSF)
Benzylpenicillin	CHEBI:18208	benzylpenicillin	2,2-dimethyl-6beta-(phenylacetamido)penam-3alpha-carboxylic acid, Benzylpenicillin	A penicillin in which the substituent at position 6 of the penam ring is a phenylacetamido group.	http://purl.obolibrary.org/obo/CHEBI_18208
Beta-alanine	CHEBI:16958	beta-alanine	beta-alanine, BETA-ALANINE, beta-Alanine, 3-aminopropanoic acid	A naturally-occurring beta-amino acid comprising propionic acid with the amino group in the 3-position.	http://purl.obolibrary.org/obo/CHEBI_16958
Beta-guanidinopropionic acid	CHEBI:15968	3-guanidinopropanoic acid	3-carbamimidamidopropanoic acid	A guanidine compound bearing an N-(2-carboxyethyl) substituent. It is a creatine analogue that has been found to decreases plasma glucose levels	http://purl.obolibrary.org/obo/CHEBI_15968
Beta-hydroxybutyrate	CHEBI:37054	3-hydroxybutyrate	3-hydroxybutanoate	A hydroxy fatty acid anion that is the conjugate base of 3-hydroxybutyric acid, obtained by deprotonation of the carboxy group; major species at pH 7.3.	http://purl.obolibrary.org/obo/CHEBI_37054
Betaine	CHEBI:17750	glycine betaine	(trimethylammonio)acetate, Glycine betaine	The amino acid betaine derived from glycine.	http://purl.obolibrary.org/obo/CHEBI_17750
Bile acids	CHEBI:3098	bile acid	Bile acid	Any member of a group of hydroxy-5beta-cholanic acids occuring in bile, where they are present as the sodium salts of their amides with glycine or taurine. In mammals bile acids almost invariably have 5beta-configuration.	http://purl.obolibrary.org/obo/CHEBI_3098
Bilirubin	CHEBI:16990	bilirubin IXalpha	bilirubin, 3,18-diethenyl-2,7,13,17-tetramethyl-1,19-dioxo-1,10,19,22,23,24-hexahydro-21H-biline-8,12-dipropanoic acid	A member of the class of biladienes that is a linear tetrapyrrole with the dipyrrole units being of both exovinyl and endovinyl type. A product of heme degradation, it is produced in the reticuloendothelial system by the reduction of biliverdin and transported to the liver as a complex with serum albumin.	http://purl.obolibrary.org/obo/CHEBI_16990
Biotin	CHEBI:15956	biotin	5-[(3aS,4S,6aR)-2-oxohexahydro-1H-thieno[3,4-d]imidazol-4-yl]pentanoic acid, BIOTIN, Biotin	An organic heterobicyclic compound that consists of 2-oxohexahydro-1H-thieno[3,4-d]imidazole having a valeric acid substituent attached to the tetrahydrothiophene ring. The parent of the class of biotins.	http://purl.obolibrary.org/obo/CHEBI_15956
Bleomycin-A5	CHEBI:78160	bleomycin A5		A member of the class of bleomycins that is used in sclerotherapy for cervicofacial lymphatic malformations.	http://purl.obolibrary.org/obo/CHEBI_78160
Bodipy-FA
Bodipy-palmitate
Bosentan	CHEBI:51450	bosentan	4-tert-butyl-N-[6-(2-hydroxyethoxy)-5-(2-methoxyphenoxy)-2,2'-bipyrimidin-4-yl]benzenesulfonamide		http://purl.obolibrary.org/obo/CHEBI_51450
BQ123	CHEBI:2965	BQ 123	BQ 123		http://purl.obolibrary.org/obo/CHEBI_2965
Bromosulfophthalein	CHEBI:63836	bromosulfophthalein	3,3'-(4,5,6,7-tetrabromo-3-oxo-1,3-dihydro-2-benzofuran-1,1-diyl)bis(6-hydroxybenzenesulfonic acid	An organosulfonic acid that consists of phthalide bearing four bromo substituents at positions 4, 5, 6 and 7 as well as two 4-hydroxy-3-sulfophenyl groups both located at position 1.	http://purl.obolibrary.org/obo/CHEBI_63836
Bumetanide	CHEBI:3213	bumetanide	3-(butylamino)-4-phenoxy-5-sulfamoylbenzoic acid	A member of the class of benzoic acids that is 4-phenoxybenzoic acid in which the hydrogens ortho to the phenoxy group are substituted by butylamino and sulfamoyl groups. Bumetanide is a diuretic, and is used for treatment of oedema associated with congestive heart failure, hepatic and renal disease.	http://purl.obolibrary.org/obo/CHEBI_3213
Butyrate	CHEBI:17968	butyrate	butyrate, butanoate	A short-chain fatty acid anion that is the conjugate base of butyric acid, obtained by deprotonation of the carboxy group.	http://purl.obolibrary.org/obo/CHEBI_17968
Butyryl-l-carnitine	CHEBI:21949	O-butanoyl-L-carnitine	(3R)-3-(butyryloxy)-4-(trimethylazaniumyl)butanoate	An optically active form of O-butanoylcarnitine having L-configuration.	http://purl.obolibrary.org/obo/CHEBI_21949
C1-BODIPY-C12
Ca2+	CHEBI:29108	calcium(2+)	calcium(2+), calcium(II) cation, calcium(2+) ion		http://purl.obolibrary.org/obo/CHEBI_29108
Carglumic acid	CHEBI:71028	carglumic acid	N-carbamoyl-L-glutamic acid	A urea that is the N-carbamoyl derivative of L-glutamic acid. An orphan drug used to treat a deficiency in the enzyme N-acetylglutamate synthase, which leads to acute hyperammonaemia.	http://purl.obolibrary.org/obo/CHEBI_71028
Carnitine	CHEBI:17126	carnitine	carnitine, 3-hydroxy-4-(trimethylammonio)butanoate	An amino-acid betaine that is butanoate substituted with a hydroxy group at position C-3 and a trimethylammonium group at C-4.	http://purl.obolibrary.org/obo/CHEBI_17126
Caspofungin	CHEBI:474180	caspofungin	Caspofungin, (10R,12S)-N-{(2R,6S,9S,11R,12S,14aS,15S,20S,23S,25aS)-12-[(2-aminoethyl)amino]-20-[(1R)-3-amino-1-hydroxypropyl]-23-[(1S,2S)-1,2-dihydroxy-2-(4-hydroxyphenyl)ethyl]-2,11,15-trihydroxy-6-[(1R)-1-hydroxyethyl]-5,8,14,19,22,25-hexaoxotetracosahydro-1H-dipyrrolo[2,1-c:2',1'-l][1,4,7,10,13,16]hexaazacyclohenicosin-9-yl}-10,12-dimethyltetradecanamide	A semisynthetic cyclic hexapeptide echinocandin antibiotic which exerts its effect by inhibiting the synthesis of 1,3-beta-D-glucan, an integral component of the fungal cell wall.	http://purl.obolibrary.org/obo/CHEBI_474180
Catabolites of noncleavable antibody maytansine and pyrrolobenzodiazepine conjugates
Cd2+	CHEBI:48775	cadmium(2+)	cadmium(2+) ion, cadmium(II) cation, cadmium(2+)		http://purl.obolibrary.org/obo/CHEBI_48775
CDg16
CDP	CHEBI:17239	CDP	cytidine 5'-(trihydrogen diphosphate), CDP	A pyrimidine ribonucleoside 5'-diphosphate having cytosine as the nucleobase.	http://purl.obolibrary.org/obo/CHEBI_17239
Cefaclor	CHEBI:3478	cefaclor	cefaclor, (6R,7R)-7-{[(2R)-2-amino-2-phenylacetyl]amino}-3-chloro-8-oxo-5-thia-1-azabicyclo[4.2.0]oct-2-ene-2-carboxylic acid, Cefaclor, 7beta-{[(2R)-2-amino-2-phenylacetyl]amino}-3-chloro-3,4-didehydrocepham-4-carboxylic acid	A cephalosporin bearing chloro and (R)-2-amino-2-phenylacetamido groups at positions 3 and 7, respectively, of the cephem skeleton.	http://purl.obolibrary.org/obo/CHEBI_3478
Cefadroxil	CHEBI:3479	cefadroxil	Cefadroxil, 7beta-{[(2R)-2-amino-2-(4-hydroxyphenyl)acetyl]amino}-3-methyl-3,4-didehydrocepham-4-carboxylic acid	A cephalosporin bearing methyl and (2R)-2-amino-2-(4-hydroxyphenyl)acetamido groups at positions 3 and 7, respectively, of the cephem skeleton.	http://purl.obolibrary.org/obo/CHEBI_3479
Ceftizoxime	CHEBI:553473	ceftizoxime	Ceftizoxime, 7beta-{[(2Z)-2-(2-amino-1,3-thiazol-4-yl)-2-(methoxyimino)acetyl]amino}-2,3-didehydropenam-2-carboxylic acid, (6R,7R)-7-{[(2Z)-2-(2-amino-1,3-thiazol-4-yl)-2-(methoxyimino)acetyl]amino}-8-oxo-5-thia-1-azabicyclo[4.2.0]oct-2-ene-2-carboxylic acid, CEFTIZOXIME	A parenteral third-generation cephalosporin, bearing a 2-(2-amino-1,3-thiazol-4-yl)-2-(methoxyimino)acetyl]amino group at the 7beta-position.	http://purl.obolibrary.org/obo/CHEBI_553473
Cephalexin	CHEBI:3534	cephalexin	7beta-[(2R)-2-amino-2-phenylacetamido]-3-methyl-3,4-didehydrocepham-4-carboxylic acid	A semisynthetic first-generation cephalosporin antibiotic having methyl and beta-(2R)-2-amino-2-phenylacetamido groups at the 3- and 7- of the cephem skeleton, respectively. It is effective against both Gram-negative and Gram-positive organisms, and is used for treatment of infections of the skin, respiratory tract and urinary tract.	http://purl.obolibrary.org/obo/CHEBI_3534
Cerivastatin	CHEBI:3558	cerivastatin	(3R,5S,6E)-7-[4-(4-fluorophenyl)-5-(methoxymethyl)-2,6-di(propan-2-yl)pyridin-3-yl]-3,5-dihydroxyhept-6-enoic acid, Cerivastatin	(3R,5S)-3,5-dihydroxyhept-6-enoic acid in which the (7E)-hydrogen is substituted by a 4-(4-fluorophenyl)-2,6-diisopropyl-5-(methoxymethyl)pyridin-3-yl group. Formerly used (as its sodium salt) to lower cholesterol and prevent cardiovascular disease, it was withdrawn from the market worldwide in 2001 following reports of a severe form of muscle toxicity.	http://purl.obolibrary.org/obo/CHEBI_3558
cGMP	CHEBI:16356	3',5'-cyclic GMP	3',5'-Cyclic GMP, guanosine 3',5'-(hydrogen phosphate)	A 3',5'-cyclic purine nucleotide in which the purine nucleobase is specified as guanidine.	http://purl.obolibrary.org/obo/CHEBI_16356
Cholesterol	CHEBI:16113	cholesterol	cholest-5-en-3beta-ol, CHOLESTEROL, cholesterol, Cholesterol	A cholestanoid consisting of cholestane having a double bond at the 5,6-position as well as a 3beta-hydroxy group.	http://purl.obolibrary.org/obo/CHEBI_16113
Choline	CHEBI:15354	choline	choline, 2-hydroxy-N,N,N-trimethylethanaminium, Choline	A choline that is the parent compound of the cholines class, consisting of ethanolamine having three methyl substituents attached to the amino function.	http://purl.obolibrary.org/obo/CHEBI_15354
Cidofovir	CHEBI:3696	cidofovir anhydrous	({[(2S)-1-(4-amino-2-oxopyrimidin-1(2H)-yl)-3-hydroxypropan-2-yl]oxy}methyl)phosphonic acid, Cidofovir anhydrous	Cytosine substituted at the 1 position by a 3-hydroxy-2-(phosphonomethoxy)propyl group (S configuration). A nucleoside analogue, it is an injectable antiviral used for the treatment of cytomegalovirus (CMV) retinitis in AIDS patients.	http://purl.obolibrary.org/obo/CHEBI_3696
Cimetidine	CHEBI:3699	cimetidine	2-cyano-1-methyl-3-(2-{[(5-methyl-1H-imidazol-4-yl)methyl]sulfanyl}ethyl)guanidine	A member of the class of guanidines that consists of guanidine carrying a methyl substituent at position 1, a cyano group at position 2 and a 2-{[(5-methyl-1H-imidazol-4-yl)methyl]sulfanyl}ethyl group at position 3. It is a H2-receptor antagonist that inhibits the production of acid in stomach.	http://purl.obolibrary.org/obo/CHEBI_3699
cis-4-hydroxy-D-proline	CHEBI:16231	cis-4-hydroxy-D-proline	(4R)-4-hydroxy-D-proline, cis-4-hydroxy-D-proline, cis-4-Hydroxy-D-proline	A 4-hydroxy-D-proline in which the hydroxy group at position 4 has R-configuration.	http://purl.obolibrary.org/obo/CHEBI_16231
Cisplatin	CHEBI:27899	cisplatin	(SP-4-2)-diamminedichloroplatinum, cis-diamminedichloroplatinum(II), Cisplatin, cis-diamminedichloridoplatinum(II), (SP-4-2)-diamminedichloridoplatinum	A diamminedichloroplatinum compound in which the two ammine ligands and two chloro ligands are oriented in a cis planar configuration around the central platinum ion. An anticancer drug that interacts with, and forms cross-links between, DNA and proteins, it is used as a neoplasm inhibitor to treat solid tumours, primarily of the testis and ovary. Commonly but incorrectly described as an alkylati…	http://purl.obolibrary.org/obo/CHEBI_27899
Citrate	CHEBI:133748	citrate anion	2-hydroxypropane-1,2,3-tricarboxylate	A tricarboxylic acid trianion, obtained by deprotonation of the three carboxy groups of citric acid.	http://purl.obolibrary.org/obo/CHEBI_16947
Citrulline	CHEBI:18211	citrulline	N(5)-carbamoylornithine, Citrulline, citrulline, 2-amino-5-(carbamoylamino)pentanoic acid	The parent compound of the citrulline class consisting of ornithine having a carbamoyl group at the N(5)-position.	http://purl.obolibrary.org/obo/CHEBI_18211
Cl-	CHEBI:17996	chloride	Chloride, chloride, chloride(1-)	A halide anion formed when chlorine picks up an electron to form an an anion.	http://purl.obolibrary.org/obo/CHEBI_17996
ClO3-	CHEBI:49709	chlorate	trioxidochlorate(1-), chlorate	A monovalent inorganic anion obtained by deprotonation of chloric acid.	http://purl.obolibrary.org/obo/CHEBI_49709
CMP	CHEBI:17361	cytidine 5'-monophosphate	cytidine 5'-monophosphate, 5'-cytidylic acid	A pyrimidine ribonucleoside 5'-monophosphate having cytosine as the nucleobase.	http://purl.obolibrary.org/obo/CHEBI_17361
CMP-N-acetyl-beta-neuraminic acid	CHEBI:16556	CMP-N-acetyl-beta-neuraminic acid	cytidine 5'-(5-acetamido-3,5-dideoxy-D-glycero-beta-D-galacto-non-2-ulopyranosylonic acid monophosphate	A nucleotide sugar used as a donor by glycosyltransferases for the synthesis of sugar chains	http://purl.obolibrary.org/obo/CHEBI_16556
Co2+	CHEBI:48828	cobalt(2+)	cobalt(2+) ion, cobalt(2+), cobalt(II) cation, Cobalt(2+		http://purl.obolibrary.org/obo/CHEBI_48828
CoA	CHEBI:15346	coenzyme A	COENZYME A, Coenzyme A, 3'-phosphoadenosine 5'-{3-[(3R)-3-hydroxy-2,2-dimethyl-4-oxo-4-({3-oxo-3-[(2-sulfanylethyl)amino]propyl}amino)butyl] dihydrogen diphosphate}	A thiol comprising a panthothenate unit in phosphoric anhydride linkage with a 3',5'-adenosine diphosphate unit; and an aminoethanethiol unit.	http://purl.obolibrary.org/obo/CHEBI_15346
Conjugated steroids
Cortisol	CHEBI:17650	cortisol	cortisol, 11beta,17,21-trihydroxypregn-4-ene-3,20-dione, Cortisol	A 17alpha-hydroxy-C21-steroid that is pregn-4-ene substituted by oxo groups at positions 3 and 20 and hydroxy groups at positions 11, 17 and 21. Cortisol is a corticosteroid hormone or glucocorticoid produced by zona fasciculata of the adrenal cortex, which is a part of the adrenal gland. It is usually referred to as the "stress hormone" as it is involved in response to stress and anxiety, contro…	http://purl.obolibrary.org/obo/CHEBI_17650
Creatine	CHEBI:16919	creatine	N-[amino(imino)methyl]-N-methylglycine, Creatine	A glycine derivative having methyl and amidino groups attached to the nitrogen.	http://purl.obolibrary.org/obo/CHEBI_16919
Creatinine	CHEBI:16737	creatinine	Creatinine, creatinine, 2-imino-1-methylimidazolidin-4-one	A lactam obtained by formal cyclocondensation of creatine. It is a metabolite of creatine.	http://purl.obolibrary.org/obo/CHEBI_16737
CTP	CHEBI:17677	CTP	cytidine 5'-(tetrahydrogen triphosphate), CTP		http://purl.obolibrary.org/obo/CHEBI_17677
Cu2+	CHEBI:29036	copper(2+)	copper(II) cation, copper(2+), copper(2+) ion	An ion of copper carrying a double positive charge.	http://purl.obolibrary.org/obo/CHEBI_29036
Cyclacillin	CHEBI:31444	cyclacillin	Cyclacillin, 6beta-(1-aminocyclohexanecarboxamido)-2,2-dimethylpenam-3alpha-carboxylic acid		http://purl.obolibrary.org/obo/CHEBI_31444
Cyclo(His-Pro)	CHEBI:90039	Histidylproline diketopiperazine	(3S,9aS)-3-(1H-imidazol-5-ylmethyl)-octahydro-1H-pyrido[1,2-a]piperazine-1,4-dione		http://purl.obolibrary.org/obo/CHEBI_90039
Cysteine	CHEBI:17561	L-cysteine
Cysteinyl-glycine	CHEBI:4047	L-cysteinylglycine	L-Cysteinylglycine, L-cysteinylglycine	A dipeptide consisting of glycine having an L-cysteinyl attached to its alpha-amino group. It is an intermediate metabolite in glutathione metabolism.	http://purl.obolibrary.org/obo/CHEBI_4047
Cystine	CHEBI:16283	L-cystine		The L-enantiomer of the sulfur-containing amino acid cystine.	http://purl.obolibrary.org/obo/CHEBI_16283
Cytarabine	CHEBI:28680	cytarabine	Cytarabine, 4-amino-1-beta-D-arabinofuranosylpyrimidin-2(1H)-one	A pyrimidine nucleoside in which cytosine is attached to D-arabinofuranose via a beta-N(1)-glycosidic bond. Used mainly in the treatment of leukaemia, especially acute non-lymphoblastic leukaemia, cytarabine is an antimetabolite antineoplastic agent that inhibits the synthesis of DNA. It also has antiviral and immunosuppressant properties.	http://purl.obolibrary.org/obo/CHEBI_28680
Cytidine	CHEBI:17562	cytidine	cytidine, Cytidine	A pyrimidine nucleoside in which cytosine is attached to ribofuranose via a beta-N(1)-glycosidic bond.	http://purl.obolibrary.org/obo/CHEBI_17562
Cytosine	CHEBI:16040	cytosine	cytosine, Cytosine, 4-aminopyrimidin-2(1H)-one	An aminopyrimidine that is pyrimidin-2-one having the amino group located at position 4.	http://purl.obolibrary.org/obo/CHEBI_16040
d4T	CHEBI:63581	stavudine	Stavudine, 1-[(2R,5S)-5-(hydroxymethyl)-2,5-dihydrofuran-2-yl]-5-methylpyrimidine-2,4(1H,3H)-dione	A nucleoside analogue obtained by formal dehydration across positions 2 and 3 of thymidine. An inhibitor of HIV-1 reverse transcriptase	http://purl.obolibrary.org/obo/CHEBI_63581
D-alanine	CHEBI:15570	D-alanine	D-Alanine, D-alanine	The D-enantiomer of alanine.	http://purl.obolibrary.org/obo/CHEBI_15570
D-beta-hydroxybutyrate	CHEBI:10983	(R)-3-hydroxybutyrate	(3R)-3-hydroxybutanoate	The conjugate base of (R)-3-hydroxybutyric acid.	http://purl.obolibrary.org/obo/CHEBI_10983
D-carnitine	CHEBI:16347	(R)-carnitine	(R)-Carnitine, (3R)-3-hydroxy-4-(trimethylammonio)butanoate, (R)-carnitine	The (R)-enantiomer of carnitine.	http://purl.obolibrary.org/obo/CHEBI_16347
D-cysteine	CHEBI:16375	D-cysteine	D-Cysteine, D-cysteine, D-CYSTEINE	An optically active form of cysteine having D-configuration.	http://purl.obolibrary.org/obo/CHEBI_16375
Dehydroascorbic acid	CHEBI:17242	dehydroascorbic acid	Dehydroascorbic acid, 5-(1,2-dihydroxyethyl)furan-2,3,4(5H)-trione		http://purl.obolibrary.org/obo/CHEBI_17242
Dehydroepiandrosterone	CHEBI:28689	dehydroepiandrosterone	Dehydroepiandrosterone, 3beta-hydroxyandrost-5-en-17-one	An androstanoid that is androst-5-ene substituted by a beta-hydroxy group at position 3 and an oxo group at position 17. It is a naturally occurring steroid hormone produced by the adrenal glands.	http://purl.obolibrary.org/obo/CHEBI_28689
Dehydroepiandrosterone sulfate	CHEBI:16814	dehydroepiandrosterone sulfate	Dehydroepiandrosterone sulfate, 17-oxoandrost-5-en-3beta-yl hydrogen sulfate	A steroid sulfate that is the 3-sulfooxy derivative of dehydroepiandrosterone.	http://purl.obolibrary.org/obo/CHEBI_16814
Deltorphin II	CHEBI:81498	Deltorphin B	Deltorphin II		http://purl.obolibrary.org/obo/CHEBI_81498
D-glucuronic acid	CHEBI:47952	D-glucopyranuronic acid	D-glucopyranuronic acid	A D-glucuronic acid in cyclic pyranose form.	http://purl.obolibrary.org/obo/CHEBI_47952
Diclofenac	CHEBI:47381	diclofenac	{2-[(2,6-dichlorophenyl)amino]phenyl}acetic acid, 2-[(2,6-dichlorophenyl)amino]benzeneacetic acid, Diclofenac	A monocarboxylic acid consisting of phenylacetic acid having a (2,6-dichlorophenyl)amino group at the 2-position.	http://purl.obolibrary.org/obo/CHEBI_47381
Digoxin	CHEBI:4551	digoxin	(3beta,5beta,12beta)-3-{[2,6-dideoxy-beta-D-ribo-hexopyranosyl-(1->4)-2,6-dideoxy-beta-D-ribo-hexopyranosyl-(1->4)-2,6-dideoxy-beta-D-ribo-hexopyranosyl]oxy}-12,14-dihydroxycard-20(22)-enolide	A cardenolide glycoside that is digitoxin beta-hydroxylated at C-12. A cardiac glycoside extracted from the foxglove plant, Digitalis lanata, it is used to control ventricular rate in atrial fibrillation and in the management of congestive heart failure with atrial fibrillation, but the margin between toxic and therapeutic doses is small.	http://purl.obolibrary.org/obo/CHEBI_4551
Diiodothyronine (T2)	CHEBI:89575	3,5-Diiodothyronine	2-amino-3-[4-(4-hydroxyphenoxy)-3,5-diiodophenyl]propanoic acid		http://purl.obolibrary.org/obo/CHEBI_89575
Dimesna
D-leucine	CHEBI:28225	D-leucine	D-Leucine, D-LEUCINE, D-leucine	The D-enantiomer of leucine.	http://purl.obolibrary.org/obo/CHEBI_28225
Docosahexaenoic acid	CHEBI:36005	docosahexaenoic acid	docosahexaenoic acid	Any C22 polyunsaturated fatty acid containing six double bonds.	http://purl.obolibrary.org/obo/CHEBI_36005
Dopamine	CHEBI:18243	dopamine	Dopamine, 4-(2-aminoethyl)benzene-1,2-diol	Catechol in which the hydrogen at position 4 is substituted by a 2-aminoethyl group.	http://purl.obolibrary.org/obo/CHEBI_18243
Doxorubicin	CHEBI:28748	doxorubicin	(1S,3S)-3,5,12-trihydroxy-3-(hydroxyacetyl)-10-methoxy-6,11-dioxo-1,2,3,4,6,11-hexahydrotetracen-1-yl 3-amino-2,3,6-trideoxy-alpha-L-lyxo-hexopyranoside, DOXORUBICIN, Doxorubicin	#N/A	http://purl.obolibrary.org/obo/CHEBI_28748
D-proline	CHEBI:16313	D-proline	D-Proline, D-PROLINE, D-proline	The D-enantiomer of proline.	http://purl.obolibrary.org/obo/CHEBI_16313
D-serine	CHEBI:16523	D-serine	D-serine, D-SERINE, D-Serine	The R-enantiomer of serine.	http://purl.obolibrary.org/obo/CHEBI_16523
Edaravone	CHEBI:31530	edaravone	5-methyl-2-phenyl-2,4-dihydro-3H-pyrazol-3-one, Edaravone	A pyrazolone that is 2,4-dihydro-3H-pyrazol-3-one which is substituted at positions 2 and 5 by phenyl and methyl groups, respectively.	http://purl.obolibrary.org/obo/CHEBI_31530
Edavarone sulfate
Enalaprilat	CHEBI:4786	enalaprilat (anhydrous)	N-[(1S)-1-carboxy-3-phenylpropyl]-L-alanyl-L-proline	Enalapril in which the ethyl ester group has been hydrolysed to the corresponding carboxylic acid. Enalaprilat is an angiotensin-converting enzyme (ACE) inhibitor and is used (often in the form of its prodrug, enalapril) in the treatment of hypertension and heart failure, for reduction of proteinuria and renal disease in patients with nephropathies, and for the prevention of stroke, myocardial in…	http://purl.obolibrary.org/obo/CHEBI_4786
Enkephalin
Epinephrine	CHEBI:28918	(R)-adrenaline	4-[(1R)-1-hydroxy-2-(methylamino)ethyl]benzene-1,2-diol	The R-enantiomer of adrenaline. It is a hormone secreted by the adrenal glands resulting in the 'fight-or-flight' response.	http://purl.obolibrary.org/obo/CHEBI_28918
Ergothioneine	CHEBI:4828	ergothioneine	(2S)-3-(2-mercapto-1H-imidazol-5-yl)-2-(trimethylazaniumyl)propanoate	A L-histidine derivative that is N(alpha),N(alpha),N(alpha)-trimethyl-L-histidine in which the hydrogen at position 2 on the imdazole ring is replaced by a mercapto group. A naturally occurring metabolite of histidine synthesized by bacteria and fungi with antioxidant properties. It is found ubiquitously in plants and animals and is present in many human foodstuffs.	http://purl.obolibrary.org/obo/CHEBI_4828
Estradiol-17-beta-glucuronide	CHEBI:82961	17beta-estradiol 17-glucosiduronate	(17beta)-3-hydroxyestra-1,3,5(10)-trien-17-yl beta-D-glucopyranosiduronate	A monocarboxylic acid anion resulting from the deprotonation of the carboxy group of 17beta-estradiol 17-glucosiduronic acid.	http://purl.obolibrary.org/obo/CHEBI_82961
Estrone-3-sulfate	CHEBI:17474	estrone 3-sulfate	17-oxoestra-1,3,5(10)-trien-3-yl hydrogen sulfate, Estrone 3-sulfate	A steroid sulfate that is the 3-sulfate of estrone.	http://purl.obolibrary.org/obo/CHEBI_17474
Ethidium bromide	CHEBI:4883	ethidium bromide	Ethidium bromide, 3,8-diamino-5-ethyl-6-phenylphenanthridinium bromide		http://purl.obolibrary.org/obo/CHEBI_4883
Etilefrine	CHEBI:91518	3-[2-(ethylamino)-1-hydroxyethyl]phenol			http://purl.obolibrary.org/obo/CHEBI_91518
Ezetimibe	CHEBI:49040	ezetimibe	(3R,4S)-1-(4-fluorophenyl)-3-[(3S)-3-(4-fluorophenyl)-3-hydroxypropyl]-4-(4-hydroxyphenyl)azetidin-2-one	A beta-lactam that is azetidin-2-one which is substituted at 1, 3, and 4 by p-fluorophenyl, 3-(p-fluorophenyl)-3-hydroxypropyl, and 4-hydroxyphenyl groups, respectively (the 3R,3'S,4S enantiomer).	http://purl.obolibrary.org/obo/CHEBI_49040
FAD	CHEBI:16238	FAD	adenosine 5'-(3-{D-ribo-5-[7,8-dimethyl-2,4-dioxo-3,4-dihydrobenzo[g]pteridin-10(2H)-yl]-2,3,4-trihydroxypentyl} dihydrogen diphosphate), FAD	A flavin adenine dinucleotide in which the substituent at position 10 of the flavin nucleus is a 5'-adenosyldiphosphoribityl group.	http://purl.obolibrary.org/obo/CHEBI_16238
Fatty acids	CHEBI:35366	fatty acid	fatty acids, Fatty acid	Any aliphatic monocarboxylic acid derived from or contained in esterified form in an animal or vegetable fat, oil or wax.	http://purl.obolibrary.org/obo/CHEBI_35366
Fe2+	CHEBI:29033	iron(2+)	iron(2+) ion, iron(II) cation, Iron(2+), iron(2+)		http://purl.obolibrary.org/obo/CHEBI_29033
Fexofenadine	CHEBI:5050	fexofenadine	Fexofenadine	A piperidine-based anti-histamine compound.	http://purl.obolibrary.org/obo/CHEBI_5050
Fluorescein	CHEBI:31624	fluorescein	3',6'-dihydroxy-3H-spiro[2-benzofuran-1,9'-xanthen]-3-one	A xanthene dye that is highly fluorescent, detectable even when present in minute quantities. Used forensically to detect traces of blood, in analytical chemistry as an indicator in silver nitrate titrations and in microscopy.	http://purl.obolibrary.org/obo/CHEBI_31624
FMN	CHEBI:17621	FMN	1-deoxy-1-(7,8-dimethyl-2,4-dioxo-3,4-dihydrobenzo[g]pteridin-10(2H)-yl)-5-O-phosphono-D-ribitol, FMN	A flavin mononucleotide that is riboflavin (vitamin B2) in which the primary hydroxy group has been converted to its dihydrogen phosphate ester.	http://purl.obolibrary.org/obo/CHEBI_17621
Folic acid	CHEBI:27470	folic acid	N-(4-{[(2-amino-4-oxo-3,4-dihydropteridin-6-yl)methyl]amino}benzoyl)-L-glutamic acid, FOLIC ACID, Folic acid	An N-acyl-amino acid that is a form of the water-soluble vitamin B9. Its biologically active forms (tetrahydrofolate and others) are essential for nucleotide biosynthesis and homocysteine remethylation.	http://purl.obolibrary.org/obo/CHEBI_27470
Formate	CHEBI:15740	formate	formate	A monocarboxylic acid anion that is the conjugate base of formic acid. Induces severe metabolic acidosis and ocular injury in human subjects.	http://purl.obolibrary.org/obo/CHEBI_15740
Fructose	CHEBI:28757	fructose	arabino-hex-2-ulose, fructose, Fructose	A ketohexose that is an isomer of glucose.	http://purl.obolibrary.org/obo/CHEBI_28757
Fumarate	CHEBI:29806	fumarate(2-)	(2E)-but-2-enedioate	A C4-dicarboxylate that is the E-isomer of but-2-enedioate(2-)	http://purl.obolibrary.org/obo/CHEBI_29806
Furosemide	CHEBI:47426	furosemide	4-chloro-2-{[(furan-2-yl)methyl]amino}-5-sulfamoylbenzoic acid, Furosemide	A chlorobenzoic acid that is 4-chlorobenzoic acid substituted by a (furan-2-ylmethyl)amino and a sulfamoyl group at position 2 and 5 respectively. It is a diuretic used in the treatment of congestive heart failure.	http://purl.obolibrary.org/obo/CHEBI_47426
GABA	CHEBI:16865	gamma-aminobutyric acid	gamma-Aminobutyric acid, 4-aminobutanoic acid, gamma-aminobutyric acid	A gamma-amino acid that is butanoic acid with the amino substituent located at C-4.	http://purl.obolibrary.org/obo/CHEBI_16865
Gabapentin	CHEBI:42797	gabapentin	[1-(aminomethyl)cyclohexyl]acetic acid	A gamma-amino acid that is cyclohexane substituted at position 1 by aminomethyl and carboxymethyl groups. Used for treatment of neuropathic pain and restless legs syndrome.	http://purl.obolibrary.org/obo/CHEBI_42797
Galactose	CHEBI:28260	galactose	galacto-hexose, galactose, Galactose	An aldohexose that is the C-4 epimer of glucose.	http://purl.obolibrary.org/obo/CHEBI_28260
Ganciclovir	CHEBI:465284	ganciclovir	Ganciclovir, 2-amino-9-{[(1,3-dihydroxypropan-2-yl)oxy]methyl}-1,9-dihydro-6H-purin-6-one	An oxopurine that is guanine substituted by a [(1,3-dihydroxypropan-2-yl)oxy]methyl group at position 9. Ganciclovir is an antiviral drug used to treat or prevent AIDS-related cytomegalovirus infections.	http://purl.obolibrary.org/obo/CHEBI_465284
GDP	CHEBI:17552	GDP	GDP, guanosine 5'-(trihydrogen diphosphate)		http://purl.obolibrary.org/obo/CHEBI_17552
GDP-fucose	CHEBI:64608	GDP-fucose		A GDP-hexose in which the hexose component is a fucosyl residue.	http://purl.obolibrary.org/obo/CHEBI_64608
Gemcitabine	CHEBI:175901	gemcitabine	2'-deoxy-2',2'-difluorocytidine	A 2'-deoxycytidine having geminal fluoro substituents in the 2'-position. An inhibitor of ribonucleotide reductase, gemcitabine is used in the treatment of various carcinomas, particularly non-small cell lung cancer, pancreatic cancer, bladder cancer and breast cancer.	http://purl.obolibrary.org/obo/CHEBI_175901
Gluconic acid	CHEBI:33198	D-gluconic acid	D-Gluconic acid, D-gluconic acid	A gluconic acid having D-configuration.	http://purl.obolibrary.org/obo/CHEBI_33198
Glucose	CHEBI:17234	glucose	gluco-hexose, glucose, Glucose	An aldohexose used as a source of energy and metabolic intermediate.	http://purl.obolibrary.org/obo/CHEBI_17234
Glucose-6-phosphate	CHEBI:4170	D-glucopyranose 6-phosphate	D-glucopyranose 6-(dihydrogen phosphate	A glucopyranose ring with a phosphate replacing the hydroxy in the hydroxymethyl group at position 6.	http://purl.obolibrary.org/obo/CHEBI_4170
Glutamic acid	CHEBI:16015	L-glutamic acid		An optically active form of glutamic acid having L-configuration.	http://purl.obolibrary.org/obo/CHEBI_16015
Glutamine	CHEBI:18050	L-glutamine		An optically active form of glutamic acid having L-configuration.	http://purl.obolibrary.org/obo/CHEBI_18050
Glutarate	CHEBI:30921	glutarate(2-)	pentanedioate	A dicarboxylic acid dianion obtained by deprotonation of both the carboxy groups of glutaric acid.	http://purl.obolibrary.org/obo/CHEBI_30921
Glutathione	CHEBI:16856	glutathione	L-gamma-glutamyl-L-cysteinylglycine, Glutathione	A tripeptide compound consisting of glutamic acid attached via its side chain to the N-terminus of cysteinylglycine.	http://purl.obolibrary.org/obo/CHEBI_16856
Glycine	CHEBI:15428	glycine	GLYCINE, glycine, aminoacetic acid, Glycine	The simplest (and the only achiral) proteinogenic amino acid, with a hydrogen atom as its side chain.	http://purl.obolibrary.org/obo/CHEBI_15428
Glycocholic acid	CHEBI:17687	glycocholic acid		A bile acid glycine conjugate having cholic acid as the bile acid component.	http://purl.obolibrary.org/obo/CHEBI_17687
Glycylsarcosine
Gly-Gly-Gly	CHEBI:63961	glycyl-glycyl-glycine	glycylglycylglycine	A tripeptide in which three glycine units are linked via peptide bonds in a linear sequence.	http://purl.obolibrary.org/obo/CHEBI_63961
Gly-Gly-Ile	CHEBI:73902	Gly-Gly-Ile	glycylglycyl-L-isoleucine	A tripeptide composed of glycine, glycine and L-isoleucine residues joined in sequence.	http://purl.obolibrary.org/obo/CHEBI_73902
Gly-Gly-Pro	CHEBI:47923	tripeptide	Tripeptide	Any molecule that contains three amino-acid residues connected by peptide linkages.	http://purl.obolibrary.org/obo/CHEBI_47923
Gly-Pro	CHEBI:70744	Gly-Pro	(2S)-1-(aminoacetyl)pyrrolidine-2-carboxylic acid, glycyl-L-proline	A dipeptide consisting of L-proline having a glycyl residue attached to its alpha-amino group.	http://purl.obolibrary.org/obo/CHEBI_70744
GMP	CHEBI:17345	guanosine 5'-monophosphate	[(2R,3S,4R,5R)-5-(2-amino-6-oxo-1,6-dihydro-9H-purin-9-yl)-3,4-dihydroxytetrahydrofuran-2-yl]methyl dihydrogen phosphate, Guanosine 5'-monophosphate, 5'-guanylic acid	A purine ribonucleoside 5'-monophosphate having guanine as the nucleobase.	http://purl.obolibrary.org/obo/CHEBI_17345
GTP	CHEBI:15996	GTP	GTP, guanosine 5'-(tetrahydrogen triphosphate)		http://purl.obolibrary.org/obo/CHEBI_15996
Guanidine	CHEBI:42820	guanidine	guanidine, GUANIDINE	An aminocarboxamidine, the parent compound of the guanidines.	http://purl.obolibrary.org/obo/CHEBI_42820
Guanidinoacetic acid	CHEBI:16344	guanidinoacetic acid	Guanidinoacetic acid, (carbamimidamido)acetic acid, N-carbamimidoylglycine	The N-amidino derivative of glycine.	http://purl.obolibrary.org/obo/CHEBI_16344
Guanine	CHEBI:16235	guanine	guanine, GUANINE, 2-amino-1,9-dihydro-6H-purin-6-one, Guanine	A 2-aminopurine carrying a 6-oxo substituent.	http://purl.obolibrary.org/obo/CHEBI_16235
Guanosine	CHEBI:16750	guanosine	guanosine, Guanosine	A purine nucleoside in which guanine is attached to ribofuranose via a beta-N(9)-glycosidic bond.	http://purl.obolibrary.org/obo/CHEBI_16750
H+	CHEBI:15378	hydron	Hydron, hydrogen(1+), hydron	The general name for the hydrogen nucleus, to be used without regard to the hydrogen nuclear mass (either for hydrogen in its natural abundance or where it is not desired to distinguish between the isotopes).	http://purl.obolibrary.org/obo/CHEBI_15378
HCO3-	CHEBI:17544	hydrogencarbonate	hydrogencarbonate(1-), hydrogen(trioxidocarbonate)(1-), hydroxidodioxidocarbonate(1-), Hydrogencarbonate, hydrogencarbonate, hydrogentrioxocarbonate(IV), hydrogentrioxocarbonate(1-)	The carbon oxoanion resulting from the removal of a proton from carbonic acid.	http://purl.obolibrary.org/obo/CHEBI_17544
Heme	CHEBI:30413	heme	heme, hemes	A heme is any tetrapyrrolic chelate of iron.	http://purl.obolibrary.org/obo/CHEBI_30413
Histamine	CHEBI:18295	histamine	Histamine, 2-(1H-imidazol-4-yl)ethanamine, HISTAMINE	A member of the class of imidazoles that is 1H-imidazole substituted at position C-4 by a 2-aminoethyl group.	http://purl.obolibrary.org/obo/CHEBI_18295
Histidine	CHEBI:15971	L-histidine		The L-enantiomer of the amino acid histidine.	http://purl.obolibrary.org/obo/CHEBI_15971
Hydroxyproline	CHEBI:24741	hydroxyproline		A proline derivative that is proline substituted by at least one hydroxy group.	http://purl.obolibrary.org/obo/CHEBI_24741
Hypoxanthine	CHEBI:17368	hypoxanthine	1,7-dihydro-6H-purin-6-one, hypoxanthine, HYPOXANTHINE, Hypoxanthine	A purine nucleobase that consists of purine bearing an oxo substituent at position 6.	http://purl.obolibrary.org/obo/CHEBI_17368
I-	CHEBI:16382	iodide	Iodide, iodide, iodide(1-)		http://purl.obolibrary.org/obo/CHEBI_16382
Ibuprofen	CHEBI:5855	ibuprofen	2-[4-(2-methylpropyl)phenyl]propanoic acid, Ibuprofen	A monocarboxylic acid that is propionic acid in which one of the hydrogens at position 2 is substituted by a 4-(2-methylpropyl)phenyl group.	http://purl.obolibrary.org/obo/CHEBI_5855
IDP	CHEBI:17808	IDP	IDP, inosine 5'-(trihydrogen diphosphate)	A purine ribonucleoside 5'-diphosphate having inosine as the nucleobase.	http://purl.obolibrary.org/obo/CHEBI_17808
Imatinib	CHEBI:45783	imatinib	4-[(4-methylpiperazin-1-yl)methyl]-N-{4-methyl-3-[(4-pyridin-3-ylpyrimidin-2-yl)amino]phenyl}benzamide	A benzamide obtained by formal condensation of the carboxy group of 4-[(4-methylpiperazin-1-yl)methyl]benzoic acid with the primary aromatic amino group of 4-methyl-N(3)-[4-(pyridin-3-yl)pyrimidin-2-yl]benzene-1,3-diamine. Used (as its mesylate salt) for treatment of chronic myelogenous leukemia and gastrointestinal stromal tumours.	http://purl.obolibrary.org/obo/CHEBI_45783
IMP	CHEBI:17202	IMP	5'-inosinic acid, IMP	A purine ribonucleoside 5'-monophosphate having hypoxanthine as the nucleobase.	http://purl.obolibrary.org/obo/CHEBI_17202
Indole acetate	CHEBI:16411	indole-3-acetic acid	1H-indol-3-ylacetic acid, Indole-3-acetic acid	A monocarboxylic acid that is acetic acid in which one of the methyl hydrogens has been replaced by a 1H-indol-3-yl group.	http://purl.obolibrary.org/obo/CHEBI_16411
Indomethacin	CHEBI:49662	indometacin	[1-(4-chlorobenzoyl)-5-methoxy-2-methyl-1H-indol-3-yl]acetic acid	A member of the class of indole-3-acetic acids that is indole-3-acetic acid in which the indole ring is substituted at positions 1, 2 and 5 by p-chlorobenzoyl, methyl, and methoxy groups, respectively. A non-steroidal anti-inflammatory drug, it is used in the treatment of musculoskeletal and joint disorders including osteoarthritis, rheumatoid arthritis, gout, bursitis and tendinitis.	http://purl.obolibrary.org/obo/CHEBI_49662
Indoxyl sulfate	CHEBI:43355	indoxyl sulfate	1H-indol-3-yl hydrogen sulfate	An aryl sulfate that is indoxyl in which the hydroxyl hydrogen is substituted by a sulfo group.	http://purl.obolibrary.org/obo/CHEBI_43355
Inosine	CHEBI:17596	inosine	inosine, 9-(beta-D-ribofuranosyl)-9H-purin-6-ol, (2R,3S,4R,5R)-2-(hydroxymethyl)-5-(6-hydroxy-9H-purin-9-yl)tetrahydrofuran-3,4-diol, INOSINE, Inosine	A purine nucleoside in which hypoxanthine is attached to ribofuranose via a beta-N(9)-glycosidic bond.	http://purl.obolibrary.org/obo/CHEBI_17596
Ipratropium	CHEBI:5956	ipratropium	Ipratropium, (3-endo,8-syn)-3-[(3-hydroxy-2-phenylpropanoyl)oxy]-8-isopropyl-8-methyl-8-azoniabicyclo[3.2.1]octane		http://purl.obolibrary.org/obo/CHEBI_5956
Isocitrate	CHEBI:16087	isocitrate(3-)	3-carboxylato-2,3-dideoxypentarate, 1-hydroxypropane-1,2,3-tricarboxylate	Propan-1-ol with a hydrogen at each of the 3 carbon positions substituted with a carboxylate group.	http://purl.obolibrary.org/obo/CHEBI_16087
Isoleucine	CHEBI:17191	L-isoleucine		The L-enantiomer of isoleucine.	http://purl.obolibrary.org/obo/CHEBI_17191
ITP	CHEBI:16039	ITP	ITP, inosine 5'-(tetrahydrogen triphosphate)	The inosine phosphate that has a triphosphate group at the 5'-position. It is an intermediate in the metabolism of purine.	http://purl.obolibrary.org/obo/CHEBI_16039
K+	CHEBI:29103	potassium(1+)	potassium cation, potassium(I) cation, potassium(1+), potassium(1+) ion	A monoatomic monocation obtained from potassium.	http://purl.obolibrary.org/obo/CHEBI_29103
Ketone bodies	CHEBI:73693	ketone body		A carbonyl compound produced as a water-soluble byproduct when fatty acids are broken down for energy in the liver. There are three endogenous ketone bodies: acetone, acetoacetic acid, and (R)-3-hydroxybutyric acid; others may be produced as a result of the metabolism of synthetic triglycerides.	http://purl.obolibrary.org/obo/CHEBI_73693
Kynurenic acid	CHEBI:18344	kynurenic acid	4-hydroxyquinoline-2-carboxylic acid, Kynurenic acid	A quinolinemonocarboxylic acid that is quinoline-2-carboxylic acid substituted by a hydroxy group at C-4.	http://purl.obolibrary.org/obo/CHEBI_18344
Kynurenine	CHEBI:28683	kynurenine	2-amino-4-(2-aminophenyl)-4-oxobutanoic acid, Kynurenine	A ketone that is alanine in which one of the methyl hydrogens is substituted by a 2-aminobenzoyl group.	http://purl.obolibrary.org/obo/CHEBI_28683
Lactate	CHEBI:24996	lactate	lactate, 2-hydroxypropanoate	A hydroxy monocarboxylic acid anion that is the conjugate base of lactic acid, arising from deprotonation of the carboxy group.	http://purl.obolibrary.org/obo/CHEBI_24996
Lamivudine	CHEBI:63577	lamivudine	4-amino-1-[(2R,5S)-2-(hydroxymethyl)-1,3-oxathiolan-5-yl]pyrimidin-2(1H)-one, Lamivudine	A monothioacetal that consists of cytosine having a (2R,5S)-2-(hydroxymethyl)-1,3-oxathiolan-5-yl moiety attached at position 1. An inhibitor of HIV-1 reverse transcriptase, it is used as an antiviral in the treatment of AIDS and hepatitis B.	http://purl.obolibrary.org/obo/CHEBI_63577
L-azetidine-2-carboxylic acid	CHEBI:6198	(S)-azetidine-2-carboxylic acid	(2S)-azetidine-2-carboxylic acid, (S)-azetidine-2-carboxylic acid	The (S)-enantiomer of azetidine-2-carboxylic acid.	http://purl.obolibrary.org/obo/CHEBI_6198
L-carnitine	CHEBI:11060	(S)-carnitine	(S)-carnitine, (S)-Carnitine, (3S)-3-hydroxy-4-(trimethylammonio)butanoate	The (S)-enantiomer of carnitine.	http://purl.obolibrary.org/obo/CHEBI_11060
Leucine	CHEBI:15603	L-leucine		The L-enantiomer of leucine.	http://purl.obolibrary.org/obo/CHEBI_15603
Leukotriene C3	CHEBI:134619	leukotriene C3	L-gamma-glutamyl-S-[(4S,5R,6E,8E,10Z)-1-carboxy-4-hydroxynonadeca-6,8,10-trien-5-yl]-L-cysteinylglycine	A leukotriene that is (5S,7E,9E,11Z)-5-hydroxyicosa-7,9,11-trienoic acid in which a glutathionyl group is attached at position 6 via a sulfide linkage.	http://purl.obolibrary.org/obo/CHEBI_134619
Leukotriene E4	CHEBI:15650	leukotriene E4	S-{(1R,2E,4E,6Z,9Z)-1-[(1S)-4-carboxy-1-hydroxybutyl]pentadeca-2,4,6,9-tetraen-1-yl}-L-cysteine, Leukotriene E4, (5S,6R,7E,9E,11Z,14Z)-6-(L-cystein-S-yl)-5-hydroxyicosa-7,9,11,14-tetraenoic acid	A leukotriene that is (7E,9E,11Z,14Z)-icosa-7,9,11,14-tetraenoic acid substituted by a hydroxy group at position 5 (5S) and an L-cystein-S-yl group at position 6 (6R).	http://purl.obolibrary.org/obo/CHEBI_15650
Leu-Pro	CHEBI:73580	Leu-Pro	L-leucyl-L-proline	A dipeptide formed from L-leucine and L-proline residues.	http://purl.obolibrary.org/obo/CHEBI_73580
L-homoarginine	CHEBI:27747	L-homoarginine	N(6)-carbamimidoyl-L-lysine	An L-lysine derivative that is the L-enantiomer of homoarginine.	http://purl.obolibrary.org/obo/CHEBI_27747
Li+	CHEBI:49713	lithium(1+)	lithium(1+), lithium(I) cation, lithium(1+) ion		http://purl.obolibrary.org/obo/CHEBI_49713
Lidocaine	CHEBI:6456	lidocaine	N-(2,6-dimethylphenyl)-N(2),N(2)-diethylglycinamide, Lidocaine	The monocarboxylic acid amide resulting from the formal condensation of N,N-diethylglycine with 2,6-dimethylaniline.	http://purl.obolibrary.org/obo/CHEBI_6456
Linoleate	CHEBI:30245	linoleate	(9Z,12Z)-octadeca-9,12-dienoate	An octadecadienoate with cis- double bonds at the 9- and 12- positions; the conjugate base of linoleic acid.	http://purl.obolibrary.org/obo/CHEBI_30245
Lipoate	CHEBI:30313	lipoate	5-(1,2-dithiolan-3-yl)pentanoate	A thia fatty acid anion that is the conjugate base of lipoic acid; major species at pH 7.3.	http://purl.obolibrary.org/obo/CHEBI_30313
Lovastatin	CHEBI:40303	lovastatin	LOVASTATIN, (1S,3R,7S,8S,8aR)-8-{2-[(2R,4R)-4-hydroxy-6-oxotetrahydro-2H-pyran-2-yl]ethyl}-3,7-dimethyl-1,2,3,7,8,8a-hexahydronaphthalen-1-yl (2S)-2-methylbutanoate, Lovastatin	A fatty acid ester that is mevastatin carrying an additional methyl group on the carbobicyclic skeleton. It is used in as an anticholesteremic drug and has been found in fungal species such as Aspergillus terreus and Pleurotus ostreatus (oyster mushroom).	http://purl.obolibrary.org/obo/CHEBI_40303
Luciferin	CHEBI:25078	luciferin		A low-molecular-mass compound present in bioluminescent organisms that emits light when oxidized in presence of enzyme luciferase.	http://purl.obolibrary.org/obo/CHEBI_25078
Lys-Ala	CHEBI:61872	L-lysyl-L-alanine		A dipeptide formed from L-lysyl and L-alanyl residues.	http://purl.obolibrary.org/obo/CHEBI_61872
Lysine	CHEBI:18019	L-lysine		An L-α-amino acid; the L-isomer of lysine.	http://purl.obolibrary.org/obo/CHEBI_18019
Malate	CHEBI:25115	malate		A dicarboxylic acid anion obtained by deprotonation of at least one of the carboxy groups of malic acid.	http://purl.obolibrary.org/obo/CHEBI_25115
Mannose	CHEBI:37684	mannose	mannose, manno-hexose	An aldohexose that is the C-2 epimer of glucose.	http://purl.obolibrary.org/obo/CHEBI_37684
MDP	CHEBI:59414	muramyl dipeptide		Muramyl dipeptide is a peptidoglycan constituent of both Gram positive and Gram negative bacteria. It is composed of N-acetylmuramic acid linked by its lactic acid moiety to the N-terminus of the dipeptide L-alanyl-D-isoglutamine.	http://purl.obolibrary.org/obo/CHEBI_59414
MDP-rhodamine
Metformin	CHEBI:6801	metformin	N,N-dimethylimidodicarbonimidic diamide, Metformin	A member of the class of guanidines that is biguanide the carrying two methyl substituents at position 1.	http://purl.obolibrary.org/obo/CHEBI_6801
Methionine	CHEBI:16643	L-methionine		The L-enantiomer of methionine.	http://purl.obolibrary.org/obo/CHEBI_16643
Methotrexate	CHEBI:44185	methotrexate	N-(4-{[(2,4-diaminopteridin-6-yl)methyl](methyl)amino}benzoyl)-L-glutamic acid, METHOTREXATE, Methotrexate		http://purl.obolibrary.org/obo/CHEBI_44185
Mg2+	CHEBI:18420	magnesium(2+)	magnesium(2+), magnesium(2+) ion, magnesium cation, magnesium(II) cation		http://purl.obolibrary.org/obo/CHEBI_18420
Mn2+	CHEBI:29035	manganese(2+)	manganese(II) cation, manganese(2+) ion, manganese(2+	A divalent metal cation in which the metal is manganese.	http://purl.obolibrary.org/obo/CHEBI_29035
Monoamine	CHEBI:63534	monoamine		An aralylamino compound which contains one amino group connected to an aromatic ring by a two-carbon chain. Monoamines are derived from aromatic amino acids like phenylalanine, tyrosine, tryptophan, and the thyroid hormones by the action of aromatic amino acid decarboxylase enzymes.	http://purl.obolibrary.org/obo/CHEBI_63534
Monocarboxylates	CHEBI:35757	monocarboxylic acid anion		A carboxylic acid anion formed when the carboxy group of a monocarboxylic acid is deprotonated.	http://purl.obolibrary.org/obo/CHEBI_35757
Myo-inositol	CHEBI:17268	myo-inositol	myo-Inositol, myo-inositol	An inositol having myo- configuration.	http://purl.obolibrary.org/obo/CHEBI_17268
N1-methylnicotinamide	CHEBI:16797	1-methylnicotinamide	1-Methylnicotinamide, 1-methylnicotinamide, 3-carbamoyl-1-methylpyridinium	A pyridinium ion comprising nicotinamide having a methyl group at the 1-position.	http://purl.obolibrary.org/obo/CHEBI_16797
Na+	CHEBI:29101	sodium(1+)	sodium(1+) ion, sodium(1+), sodium cation, sodium(I) cation	A monoatomic monocation obtained from sodium.	http://purl.obolibrary.org/obo/CHEBI_29101
N-acetyl glutamate (NAG)	CHEBI:44337	N-acetyl-L-glutamate(2-)	(2S)-2-acetamidopentanedioate	An N-acyl-L-alpha-amino acid anion resulting from deprotonation of both carboxy groups of N-acetyl-L-glutamic acid.	http://purl.obolibrary.org/obo/CHEBI_44337
NAD+	CHEBI:15846	NAD(+)	adenosine 5'-{3-[1-(3-carbamoylpyridinio)-1,4-anhydro-D-ribitol-5-yl] dihydrogen diphosphate}	The oxidised form of nicotinamide adenine dinucleotide found in all living cells. In metabolism, NAD(+) is involved in redox reactions, carrying electrons from one reaction to another.	http://purl.obolibrary.org/obo/CHEBI_15846
N-carbamoylglutamate	CHEBI:86349	N-carbamoylglutamic acid		A glutamic acid derivative that is glutamic acid substituted by a carbamoyl group at the nitrogen atom.	http://purl.obolibrary.org/obo/CHEBI_86349
NH4+	CHEBI:28938	ammonium	ammonium, azanium	An onium cation obtained by protonation of ammonia.	http://purl.obolibrary.org/obo/CHEBI_28938
Ni2+	CHEBI:49786	nickel(2+)	nickel(II) cation, nickel(2+) ion, nickel(2+)	A nickel cation in which the nickel carries a double positive charge.	http://purl.obolibrary.org/obo/CHEBI_49786
Nicotinamide mononucleotide	CHEBI:16171	NMN zwitterion	3-carbamoyl-1-[5-O-(hydroxyphosphinato)-beta-D-ribofuranosyl]pyridinium		http://purl.obolibrary.org/obo/CHEBI_16171
Nicotinate	CHEBI:32544	nicotinate	pyridine-3-carboxylate, nicotinate	A pyridinemonocarboxylate that is the conjugate base of nicotinic acid, arising from deprotonation of the carboxy group; major species at pH 7.3.	http://purl.obolibrary.org/obo/CHEBI_32544
NO3-	CHEBI:17632	nitrate	trioxidonitrate(1-), trioxonitrate(1-), trioxonitrate(V), nitrate	A nitrogen oxoanion formed by loss of a proton from nitric acid. Principal species present at pH 7.3.	http://purl.obolibrary.org/obo/CHEBI_17632
Noradrenaline	CHEBI:18357	(R)-noradrenaline		The R-enantiomer of noradrenaline.	http://purl.obolibrary.org/obo/CHEBI_18357
Ochratoxin A	CHEBI:7719	ochratoxin A	N-{[(3R)-5-chloro-8-hydroxy-3-methyl-1-oxo-3,4-dihydro-1H-2-benzopyran-7-yl]carbonyl}-L-phenylalanine, Ochratoxin A	A phenylalanine derivative resulting from the formal condensation of the amino group of L-phenylalanine with the carboxy group of (3R)-5-chloro-8-hydroxy-3-methyl-1-oxo-3,4-dihydro-1H-2-benzopyran-7-carboxylic acid (ochratoxin alpha). It is among the most widely occurring food-contaminating mycotoxins, produced by Aspergillus ochraceus, Aspergillus carbonarius and Penicillium verrucosum.	http://purl.obolibrary.org/obo/CHEBI_7719
OH-	CHEBI:16234	hydroxide	hydroxide, hydridooxygenate(1-), oxidanide		http://purl.obolibrary.org/obo/CHEBI_16234
Oleate	CHEBI:30823	oleate	(9Z)-octadec-9-enoate	A C18, long straight-chain monounsaturated fatty acid anion; and the conjugate base of oleic acid, arising from deprotonation of the carboxylic acid group.	http://purl.obolibrary.org/obo/CHEBI_30823
Olmesartan	CHEBI:48416	olmesartan	4-(1-hydroxy-1-methylethyl)-2-propyl-1-{[2'-(1H-tetrazol-5-yl)[1,1'-biphenyl]-4-yl]methyl}-1H-imidazole-5-carboxylic acid, olmesartan		http://purl.obolibrary.org/obo/CHEBI_48416
Organic anions	CHEBI:25696	organic anion		Any organic ion with a net negative charge.	http://purl.obolibrary.org/obo/CHEBI_25696
Organic cation drugs
Ornithine	CHEBI:15729	L-ornithine		An optically active form of ornithine having L-configuration.	http://purl.obolibrary.org/obo/CHEBI_15729
Ouabain	CHEBI:472805	ouabain	Ouabain, 3-(6-deoxy-alpha-L-mannopyranosyloxy)-1beta,5beta,11alpha,14,19-pentahydroxy-5beta-card-20(22)-enolide	A steroid hormone that is a multi-hydroxylated alpha-L-rhamnosyl cardenoloide. It binds to and inhibits the plasma membrane Na(+)/K(+)-ATPase (sodium pump). It has been isolated naturally from Strophanthus gratus.	http://purl.obolibrary.org/obo/CHEBI_472805
Oxalate	CHEBI:132952	oxalate		A dicarboxylic acid anion obtained by deprotonation of at least one of the carboxy groups of oxalic acid.	http://purl.obolibrary.org/obo/CHEBI_132952
Oxaliplatin	CHEBI:31941	oxaliplatin	Oxaliplatin, (SP-4-2)[(1R,2R)-cyclohexane-1,2-diamine-kappa(2)N,N'][ethanedioato(2-)-kappa(2)O(1),O(2)]platinum	A platinum coordination entity that is a commonly used chemothrepeutic drug for treatment of colorectal cancer.	http://purl.obolibrary.org/obo/CHEBI_31941
Oxaloacetate	CHEBI:16452	oxaloacetate(2-)	2-oxobutanedioate	A C4-dicarboxylate resuting from deprotonation of both carboxy groups of oxaloacetic acid.	http://purl.obolibrary.org/obo/CHEBI_16452
Palmitate	CHEBI:7896	hexadecanoate	hexadecanoate	A long-chain fatty acid anion that is the conjugate base of hexadecanoic acid (palmitic acid); major species at pH 7.3.	http://purl.obolibrary.org/obo/CHEBI_7896
Panthothenate	CHEBI:16454	pantothenate	pantothenate, 3-(2,4-dihydroxy-3,3-dimethylbutanamido)propanoate	A monocarboxylic acid anion that is the conjugate base of pantothenic acid, obtained by deprotonation of the carboxy group.	http://purl.obolibrary.org/obo/CHEBI_16454
PAP	CHEBI:53758	PAP	3-(phenylamino)propane-1,2-diol	A glycol that is a derivative of glycerol in which one of the hydroxy groups is replaced by an anilino group.	http://purl.obolibrary.org/obo/CHEBI_53758
Paraquat	CHEBI:34905	paraquat	1,1'-dimethyl-[4,4'-bipyridin]-1,1'-diium, Paraquat	An organic cation that consists of 4,4'-bipyridine bearing two N-methyl substituents loctated at the 1- and 1'-positions.	http://purl.obolibrary.org/obo/CHEBI_34905
Pb2+	CHEBI:49807	lead(2+)	lead(II) cation, lead(2+) ion, lead(2+)		http://purl.obolibrary.org/obo/CHEBI_49807
p-cresyl sulfate	CHEBI:82914	p-cresol sulfate	4-methylphenyl hydrogen sulfate	An aryl sulfate that is p-cresol in which the phenolic hydrogen has been replaced by a sulfo group.	http://purl.obolibrary.org/obo/CHEBI_82914
Penciclovir	CHEBI:7956	penciclovir	2-amino-9-[4-hydroxy-3-(hydroxymethyl)butyl]-1,9-dihydro-6H-purin-6-one	A member of the class of 2-aminopurines that is guanine in which the hydrogen at position 9 is substituted by a 4-hydroxy-3-(hydroxymethyl)but-1-yl group. An antiviral drug, it is administered topically for treatment of herpes labialis. A prodrug, famciclovir, is used for oral administration.	http://purl.obolibrary.org/obo/CHEBI_7956
Phenylalanine	CHEBI:17295	L-phenylalanine		The L-enantiomer of phenylalanine.	http://purl.obolibrary.org/obo/CHEBI_17295
Pitavastatin	CHEBI:32020	pitavastatin	(3R,5S,6E)-7-[2-cyclopropyl-4-(4-fluorophenyl)quinolin-3-yl]-3,5-dihydroxyhept-6-enoic acid	A dihydroxy monocarboxylic acid that is (6E)-7-[2-cyclopropyl-4-(4-fluorophenyl)quinolin-3-yl]hept-6-enoic acid in which the two hydroxy groups are located at positions 3 and 5 (the 3R,5S-stereoisomer). Used as its calcium salt for treatment of hypercholesterolemia (elevated levels of cholesterol in the blood) on patients unable to sufficiently lower their cholesterol levels by diet and exercise.	http://purl.obolibrary.org/obo/CHEBI_32020
PO43-	CHEBI:18367	phosphate(3−)	tetraoxophosphate(3-), tetraoxophosphate(V), phosphate, tetraoxidophosphate(3-	A phosphate ion that is the conjugate base of hydrogenphosphate.	http://purl.obolibrary.org/obo/CHEBI_18367
Pramipexole	CHEBI:8356	pramipexole	(6S)-N(6)-propyl-4,5,6,7-tetrahydro-1,3-benzothiazole-2,6-diamine	A member of the class of benzothiazoles that is 4,5,6,7-tetrahydro-1,3-benzothiazole in which the hydrogens at the 2 and 6-pro-S-positions are substituted by amino and propylamino groups, respectively.	http://purl.obolibrary.org/obo/CHEBI_8356
Pravastatin	CHEBI:63618	pravastatin	(3R,5R)-3,5-dihydroxy-7-[(1S,2S,6S,8S,8aR)-6-hydroxy-2-methyl-8-{[(2S)-2-methylbutanoyl]oxy}-1,2,6,7,8,8a-hexahydronaphthalen-1-yl]heptanoic acid	A carboxylic ester resulting from the formal condensation of (S)-2-methylbutyric acid with the hydroxy group adjacent to the ring junction of (3R,5R)-7-[(1S,2S,6S,8S,8aR)-6,8-dihydroxy-2-methyl-1,2,6,7,8,8a-hexahydronaphthalen-1-yl]-3,5-dihydroxyheptanoic acid. Derived from microbial transformation of mevastatin, pravastatin is a reversible inhibitor of 3-hydroxy-3-methylglutaryl-coenzyme A (HMG-…	http://purl.obolibrary.org/obo/CHEBI_63618
Pregnenolone sulfate	CHEBI:35420	pregnenolone sulfate	Pregnenolone sulfate, 20-oxopregn-5-en-3beta-yl hydrogen sulfate, pregnenolone sulfate		http://purl.obolibrary.org/obo/CHEBI_35420
Procainamide	CHEBI:8428	procainamide	Procainamide, 4-amino-N-[2-(diethylamino)ethyl]benzamide	A benzamide that is 4-aminobenzamide substituted on the amide N by a 2-(diethylamino)ethyl group. It is a pharmaceutical antiarrhythmic agent used for the medical treatment of cardiac arrhythmias.	http://purl.obolibrary.org/obo/CHEBI_8428
Proline	CHEBI:17203	L-proline		Pyrrolidine in which the pro-S hydrogen at position 2 is substituted by a carboxylic acid group. L-Proline is the only one of the twenty DNA-encoded amino acids which has a secondary amino group α to the carboxyl group. It is an essential component of collagen and is important for proper functioning of joints and tendons. It also helps maintain and strengthen heart muscles.	http://purl.obolibrary.org/obo/CHEBI_17203
Proprionate	CHEBI:17272	propionate	propanoate, propionate	The conjugate base of propionic acid; a key precursor in lipid biosynthesis.	http://purl.obolibrary.org/obo/CHEBI_17272
Prostaglandin D2	CHEBI:15555	prostaglandin D2	Prostaglandin D2, (5Z,13E,15S)-9alpha,15-dihydroxy-11-oxoprosta-5,13-dien-1-oic acid	A member of the class of prostaglandins D that is prosta-5,13-dien-1-oic acid substituted by hydroxy groups at positions 9 and 15 and an oxo group at position 11 (the 5Z,9alpha,13E,15S- stereoisomer).	http://purl.obolibrary.org/obo/CHEBI_15555
Prostaglandin E1	CHEBI:15544	prostaglandin E1	Prostaglandin E1, (13E,15S)-11alpha,15-dihydroxy-9-oxoprost-13-en-1-oic acid		http://purl.obolibrary.org/obo/CHEBI_15544
Prostaglandin E2	CHEBI:15551	prostaglandin E2	Prostaglandin E2, (5Z,13E,15S)-11alpha,15-dihydroxy-9-oxoprosta-5,13-dien-1-oic acid	Prostaglandin F2alpha in which the hydroxy group at position 9 has been oxidised to the corresponding ketone. Prostaglandin E2 is the most common and most biologically potent of mammalian prostaglandins.	http://purl.obolibrary.org/obo/CHEBI_15551
Prostaglandin E3	CHEBI:28031	prostaglandin E3	Prostaglandin E3, (5Z,13E,15S,17Z)-11alpha,15-dihydroxy-9-oxoprosta-5,13,17-trien-1-oic acid		http://purl.obolibrary.org/obo/CHEBI_28031
Prostaglandin F2 alpha	CHEBI:15553	prostaglandin F2alpha	Prostaglandin F2alpha, (5Z,13E,15S)-9alpha,11alpha,15-trihydroxyprosta-5,13-dien-1-oic acid	A prostaglandins Falpha that is prosta-5,13-dien-1-oic acid substituted by hydroxy groups at positions 9, 11 and 15. It is a naturally occurring prostaglandin used to induce labor.	http://purl.obolibrary.org/obo/CHEBI_15553
Prostaglandin H2	CHEBI:15554	prostaglandin H2	(5Z)-7-{(1R,4S,5R,6R)-6-[(1E,3S)-3-hydroxyoct-1-en-1-yl]-2,3-dioxabicyclo[2.2.1]hept-5-yl}hept-5-enoic acid, Prostaglandin H2, (5Z,13E,15S)-9alpha,11alpha-epidioxy-15-hydroxyprosta-5,13-dienoic acid		http://purl.obolibrary.org/obo/CHEBI_15554
Pyrazionate	CHEBI:71266	pyrazine-2-carboxylate	pyrazine-2-carboxylate	A monocarboxylic acid anion that is the conjugate base of pyrazine-2-carboxylic acid, obtained by deprotonation of the carboxy group.	http://purl.obolibrary.org/obo/CHEBI_71266
Pyrilamine	CHEBI:6762	mepyramine	N-(4-methoxybenzyl)-N',N'-dimethyl-N-pyridin-2-ylethane-1,2-diamine, Mepyramine	An ethylenediamine derivative that is ethylenediamine in which one of the amino nitrogens is substituted by two methyl groups and the remaining amino nitrogen is substituted by a 4-methoxybenzyl and a pyridin-2-yl group.	http://purl.obolibrary.org/obo/CHEBI_6762
Pyruvate	CHEBI:15361	pyruvate	2-oxopropanoate, pyruvate	A 2-oxo monocarboxylic acid anion that is the conjugate base of pyruvic acid, arising from deprotonation of the carboxy group.	http://purl.obolibrary.org/obo/CHEBI_15361
Quinidine	CHEBI:28593	quinidine	(9S)-6'-methoxycinchonan-9-ol, quinidine, Quinidine	A cinchona alkaloid consisting of cinchonine with the hydrogen at the 6-position of the quinoline ring substituted by methoxy.	http://purl.obolibrary.org/obo/CHEBI_28593
Repaglinide	CHEBI:8805	Repaglinide	Repaglinide		http://purl.obolibrary.org/obo/CHEBI_8805
Riboflavin	CHEBI:17015	riboflavin	5-deoxy-5-(7,8-dimethyl-2,4-dioxo-3,4-dihydrobenzo[g]pteridin-10(2H)-yl)-D-ribitol, Riboflavin, riboflavin	D-Ribitol in which the hydroxy group at position 5 is substituted by a 7,8-dimethyl-2,4-dioxo-3,4-dihydrobenzo[g]pteridin-10(2H)-yl moiety. It is a nutritional factor found in milk, eggs, malted barley, liver, kidney, heart, and leafy vegetables, but the richest natural source is yeast. The free form occurs only in the retina of the eye, in whey, and in urine; its principal forms in tissues and c…	http://purl.obolibrary.org/obo/CHEBI_17015
Rosuvastatin	CHEBI:38545	rosuvastatin	(3R,5S,6E)-7-{4-(4-fluorophenyl)-2-[methyl(methylsulfonyl)amino]-6-(propan-2-yl)pyrimidin-5-yl}-3,5-dihydroxyhept-6-enoic acid	A dihydroxy monocarboxylic acid that is (6E)-7-{4-(4-fluorophenyl)-2-[methyl(methylsulfonyl)amino]-6-(propan-2-yl)pyrimidin-5-yl} hept-6-enoic acid carrying two hydroxy substituents at positions 3 and 5 (the 3R,5S-diastereomer).	http://purl.obolibrary.org/obo/CHEBI_38545
S2O32-	CHEBI:16094	thiosulfate(2-)	trioxidosulfidosulfate(2-), sulfurothioate, thiosulfate	A divalent inorganic anion obtained by removal of both protons from thiosulfuric acid.	http://purl.obolibrary.org/obo/CHEBI_16094
S-adenosyl homocysteine	CHEBI:16680	S-adenosyl-L-homocysteine	S-ADENOSYL-L-HOMOCYSTEINE, S-(5'-deoxyadenosin-5'-yl)-L-homocysteine, S-Adenosyl-L-homocysteine	An organic sulfide that is the S-adenosyl derivative of L-homocysteine.	http://purl.obolibrary.org/obo/CHEBI_16680
S-adenosyl methionine	CHEBI:15414	S-adenosyl-L-methionine	[(3S)-3-amino-3-carboxypropyl](5'-deoxyadenosin-5'-yl)(methyl)sulfonium, S-adenosyl-L-methionine, S-Adenosyl-L-methionine	A sulfonium compound that is the S-adenosyl derivative of L-methionine. It is an intermediate in the metabolic pathway of methionine.	http://purl.obolibrary.org/obo/CHEBI_15414
Salicylate	CHEBI:30762	salicylate	Salicylate, 2-hydroxybenzoate, salicylate	A monohydroxybenzoate that is the conjugate base of salicylic acid.	http://purl.obolibrary.org/obo/CHEBI_30762
Salsolinol	CHEBI:88801	(R)-Salsolinol	1-methyl-1,2,3,4-tetrahydroisoquinoline-6,7-diol		http://purl.obolibrary.org/obo/CHEBI_88801
Sarcosine	CHEBI:15611	sarcosine	sarcosine, Sarcosine, SARCOSINE	A N-alkylglycine that is the N-methyl derivative of glycine. It is an intermediate in the metabolic pathway of glycine.	http://purl.obolibrary.org/obo/CHEBI_15611
SCN-	CHEBI:18022	thiocyanate	thiocyanate, nitridothiocarbonate(1-), nitridothiocarbonate(IV), nitridosulfidocarbonate(1-)	A pseudohalide anion obtained by deprotonation of the thiol group of thiocyanic acid.	http://purl.obolibrary.org/obo/CHEBI_18022
Se2+	CHEBI:60871	selenium(2+)		The selenium ion with two positive charges.	http://purl.obolibrary.org/obo/CHEBI_60871
SeCN-	CHEBI:29445	selenocyanate	nitridoselenidocarbonate(1-), selenocyanate		http://purl.obolibrary.org/obo/CHEBI_29445
Serine	CHEBI:17115	L-serine		The L-enantiomer of serine.	http://purl.obolibrary.org/obo/CHEBI_17115
Serotonin	CHEBI:28790	serotonin	Serotonin, SEROTONIN, 3-(2-aminoethyl)-1H-indol-5-ol	A primary amino compound that is the 5-hydroxy derivative of tryptamine.	http://purl.obolibrary.org/obo/CHEBI_28790
Sialic acid	CHEBI:26667	sialic acid		Any of the N-acylneuraminic acids and their esters and other derivatives of the alcoholic hydroxy groups.	http://purl.obolibrary.org/obo/CHEBI_26667
Sitagliptin	CHEBI:40237	sitagliptin	(3R)-3-amino-1-[3-(trifluoromethyl)-5,6-dihydro[1,2,4]triazolo[4,3-a]pyrazin-7(8H)-yl]-4-(2,4,5-trifluorophenyl)butan-1-one	A triazolopyrazine that exhibits hypoglycemic activity.	http://purl.obolibrary.org/obo/CHEBI_40237
Sitosterol	CHEBI:27693	sitosterol	Sitosterol, stigmast-5-en-3beta-ol	A member of the class of phytosterols that is stigmast-5-ene substituted by a beta-hydroxy group at position 3.	http://purl.obolibrary.org/obo/CHEBI_27693
SN-38	CHEBI:8988	SN-38	(4S)-4,11-diethyl-4,9-dihydroxy-1H-pyrano[3',4':6,7]indolizino[1,2-b]quinoline-3,14(4H,12H)-dione	A member of the class of pyranoindolizinoquinolines that is (4S)-pyrano[3',4':6,7]indolizino[1,2-b]quinoline-3,14-dione bearing two additional ethyl substituents at positions 4 and 11 as well as two additional hydroxy substituents at positions 4 and 9. It is the active metabolite of irinotecan and is ~1000 times more active than irinotecan itself.	http://purl.obolibrary.org/obo/CHEBI_8988
SO32-	CHEBI:17359	sulfite	trioxosulfate(IV), sulfite, trioxosulfate(2-), trioxidosulfate(2-)	Sulfite is an inorganic anion, which is the conjugate base of hydrogen sulfite.	http://purl.obolibrary.org/obo/CHEBI_17359
SO42-	CHEBI:16189	sulfate	sulfate, tetraoxosulfate(VI), tetraoxidosulfate(2-), tetraoxosulfate(2-), Sulfate	A sulfur oxoanion obtained by deprotonation of both OH groups of sulfuric acid.	http://purl.obolibrary.org/obo/CHEBI_16189
Sorafenib	CHEBI:50924	sorafenib	4-[4-({[4-chloro-3-(trifluoromethyl)phenyl]carbamoyl}amino)phenoxy]-N-methylpyridine-2-carboxamide	A member of the class of phenylureas that is urea in which one of the nitrogens is substituted by a 4-chloro-3-trifluorophenyl group while the other is substituted by a phenyl group which, in turn, is substituted at the para position by a [2-(methylcarbamoyl)pyridin-4-yl]oxy group.	http://purl.obolibrary.org/obo/CHEBI_50924
Spermidine	CHEBI:16610	spermidine	Spermidine, SPERMIDINE, N-(3-aminopropyl)butane-1,4-diamine	A triamine that is the 1,5,10-triaza derivative of decane.	http://purl.obolibrary.org/obo/CHEBI_16610
Spermine	CHEBI:15746	spermine	N,N'-bis(3-aminopropyl)butane-1,4-diamine, Spermine, SPERMINE	A polyazaalkane that is tetradecane in which the carbons at positions 1, 5, 10 and 14 are replaced by nitrogens. Spermine has broad actions on cellular metabolism.	http://purl.obolibrary.org/obo/CHEBI_15746
Sphingolipids	CHEBI:26739	sphingolipid		Sphingolipids are a complex family of compounds that share a common structural feature, a sphingoid base backbone.	http://purl.obolibrary.org/obo/CHEBI_26739
Sphingosine 1-phosphate (S1P)	CHEBI:37550	sphingosine 1-phosphate	(2S,3R,4E)-2-amino-3-hydroxyoctadec-4-en-1-yl dihydrogen phosphate, Sphingosine 1-phosphate	A phosphosphingolipid that consists of sphingosine having a phospho group attached at position 1	http://purl.obolibrary.org/obo/CHEBI_37550
Succinate	CHEBI:26806	succinate		A dicarboxylic acid anion obtained by deprotonation of at least one of the carboxy groups of succinic acid.	http://purl.obolibrary.org/obo/CHEBI_26806
Sucrose	CHEBI:17992	sucrose	Sucrose, SUCROSE, beta-D-fructofuranosyl alpha-D-glucopyranoside, sucrose	Sucrose is a disaccharide formed by glucose and fructose units joined by an acetal oxygen bridge from hemiacetal of glucose to the hemiketal of the fructose.	http://purl.obolibrary.org/obo/CHEBI_17992
Sulfo-conjugated steroid hormones	CHEBI:26764	steroid hormone		Any steroid that acts as hormone.	http://purl.obolibrary.org/obo/CHEBI_26764
Taurine	CHEBI:15891	taurine	Taurine, 2-aminoethanesulfonic acid	An amino sulfonic acid that is the 2-amino derivative of ethanesulfonic acid. It is a naturally occurring amino acid derived from methionine and cysteine metabolism. An abundant component of fish- and meat-based foods, it has been used as an oral supplement in the treatment of disorders such as cystic fibrosis and hypertension.	http://purl.obolibrary.org/obo/CHEBI_15891
Taurocholate	CHEBI:36257	taurocholate	taurocholate, 2-[(3alpha,7alpha,12alpha-trihydroxy-24-oxo-5beta-cholan-24-yl)amino]ethanesulfonate	An organosulfonate oxoanion that is the conjugate base of taurocholic acid.	http://purl.obolibrary.org/obo/CHEBI_36257
TDP	CHEBI:61377	TDP	5-methyluridine 5'-(trihydrogen diphosphate	A pyrimidine ribonucleoside 5'-diphosphate in which the pyrimidine element is 5-methyluracil.	http://purl.obolibrary.org/obo/CHEBI_61377
TEA	CHEBI:45791	triethylammonium ion	TRIETHYLAMMONIUM ION, N,N-diethylethanaminium	An organoammonium cation having three ethyl substituents on the nitrogen atom.	http://purl.obolibrary.org/obo/CHEBI_45791
Temocapril	CHEBI:135771	temocapril			http://purl.obolibrary.org/obo/CHEBI_135771
Tetracycline	CHEBI:27902	tetracycline	tetracycline, TETRACYCLINE, (4S,4aS,5aS,6S,12aS)-4-(dimethylamino)-3,6,10,12,12a-pentahydroxy-6-methyl-1,11-dioxo-1,4,4a,5,5a,6,11,12a-octahydrotetracene-2-carboxamide, Tetracycline	A broad-spectrum polyketide antibiotic produced by the Streptomyces genus of actinobacteria.	http://purl.obolibrary.org/obo/CHEBI_27902
Tetraethylammonium (TEA)	CHEBI:44296	tetraethylammonium	tetraethylammonium, N,N,N-triethylethanaminium, Tetraethylammonium		http://purl.obolibrary.org/obo/CHEBI_44296
Tetrahydrobiopterin (BH4)	CHEBI:15372	5,6,7,8-tetrahydrobiopterin	5,6,7,8-Tetrahydrobiopterin, 5,6,7,8-TETRAHYDROBIOPTERIN, 2-amino-6-(1,2-dihydroxypropyl)-5,6,7,8-tetrahydropteridin-4(3H)-one, 5,6,7,8-tetrahydrobiopterin		http://purl.obolibrary.org/obo/CHEBI_15372
Thiamine	CHEBI:26948	thiamine	CHEBI:26948, chebi_ontology, thiamines		http://purl.obolibrary.org/obo/CHEBI_26948
Thiamine pyrophosphate	CHEBI:9532	thiamine(1+) diphosphate	3-[(4-amino-2-methylpyrimidin-5-yl)methyl]-5-[2-(diphosphooxy)ethyl]-4-methyl-1,3-thiazol-3-ium	A 1,3-thiazolium cation that is the conjugate acid of thiamine(1+) diphosphate(1).	http://purl.obolibrary.org/obo/CHEBI_9532
Threonine	CHEBI:16857	L-threonine		An optically active form of threonine having L-configuration.	http://purl.obolibrary.org/obo/CHEBI_16857
Thromboxane B2	CHEBI:28728	thromboxane B2	Thromboxane B2, (5Z,13E,15S)-9alpha,11,15-trihydroxythromboxa-5,13-dien-1-oic acid	A member of the class of thromboxanes B that is (5Z,13E)-thromboxa-5,13-dien-1-oic acid substituted by hydroxy groups at positions 9, 11 and 15.	http://purl.obolibrary.org/obo/CHEBI_28728
Thymidine	CHEBI:17748	thymidine	THYMIDINE, thymidine, Thymidine	A pyrimidine 2'-deoxyribonucleoside having thymine as the nucleobase.	http://purl.obolibrary.org/obo/CHEBI_17748
Thymine	CHEBI:17821	thymine	Thymine, THYMINE, thymine	A pyrimidine nucleobase that is uracil in which the hydrogen at position 5 is replaced by a methyl group.	http://purl.obolibrary.org/obo/CHEBI_17821
Thyroxine	CHEBI:30660	thyroxine	thyroxine	An iodothyronine compound having iodo substituents at the 3-, 3'-, 5- and 5'-positions.	http://purl.obolibrary.org/obo/CHEBI_30660
Thyroxine (T4)	CHEBI:18332	L-thyroxine	L-thyroxine, L-Thyroxine	The L-enantiomer of thyroxine.	http://purl.obolibrary.org/obo/CHEBI_18332
Thyroxine 4-O-beta-D-glucuronide
Tolbutamide	CHEBI:27999	tolbutamide	N-[(butylamino)carbonyl]-4-methylbenzenesulfonamide, Tolbutamide	An N-sulfonylurea that consists of 1-butylurea having a tosyl group attached at the 3-position.	http://purl.obolibrary.org/obo/CHEBI_27999
Topotecan	CHEBI:63632	topotecan	(4S)-10-[(dimethylamino)methyl]-4-ethyl-4,9-dihydroxy-1H-pyrano[3',4':6,7]indolizino[1,2-b]quinoline-3,14(4H,12H)-dione, Topotecan	A pyranoindolizinoquinoline used as an antineoplastic agent. It is a derivative of camptothecin and works by binding to the topoisomerase I-DNA complex and preventing religation of these 328 single strand breaks.	http://purl.obolibrary.org/obo/CHEBI_63632
Tramadol	CHEBI:9648	tramadol	rac-(1R,2R)-2-[(dimethylamino)methyl]-1-(3-methoxyphenyl)cyclohexanol	A racemate consisting of equal amounts of (R,R)- and (S,S)-tramadol. A centrally acting synthetic opioid analgesic, used (as the hydrochloride salt) to treat moderately severe pain. The (R,R)-enantiomer exhibits ten-fold higher analgesic potency than the (S,S)-enantiomer. Originally developed by Gruenenthal GmbH and launched in 1977, it was subsequently isolated from the root bark of the South Af…	http://purl.obolibrary.org/obo/CHEBI_9648
Tri-DAP	CHEBI:61564	L-alanyl-gamma-D-glutamyl-meso-diaminopimelic acid	L-alanyl-N-[(1R,5S)-5-amino-1,5-dicarboxypentyl]-D-glutamine	A tripeptide comprising L-alanyl, gamma-D-glutamyl and meso-diaminopimelic acid residues in a linear sequence.	http://purl.obolibrary.org/obo/CHEBI_61564
Triiodothyronine (T3)	CHEBI:18258	3,3',5-triiodo-L-thyronine	3,3',5-triiodo-L-thyronine	An iodothyronine compound having iodo substituents at the 3-, 3'- and 5-positions. Although some is produced in the thyroid, most of the 3,3',5-triiodo-L-thyronine in the body is generated by mono-deiodination of L-thyroxine in the peripheral tissues. Its metabolic activity is about 3 to 5 times that of L-thyroxine. The sodium salt is used in the treatment of hypothyroidism.	http://purl.obolibrary.org/obo/CHEBI_18258
Troglitazone sulfate	CHEBI:9753	troglitazone	Troglitazone, 5-{4-[(6-hydroxy-2,5,7,8-tetramethyl-3,4-dihydro-2H-chromen-2-yl)methoxy]benzyl}-1,3-thiazolidine-2,4-dione		http://purl.obolibrary.org/obo/CHEBI_9753
Tryptophan	CHEBI:16828	L-tryptophan		The L-enantiomer of tryptophan.	http://purl.obolibrary.org/obo/CHEBI_16828
TTP	CHEBI:63550	TTP	5-methyluridine 5'-(tetrahydrogen triphosphate	A pyrimidine ribonucleoside 5'-triphosphate in which the pyrimidine element is 5-methyluracil.	http://purl.obolibrary.org/obo/CHEBI_63550
Tyrosine	CHEBI:17895	L-tyrosine		An optically active form of tyrosine having L-configuration.	http://purl.obolibrary.org/obo/CHEBI_17895
UDP	CHEBI:17659	UDP	UDP, uridine 5'-(trihydrogen diphosphate)		http://purl.obolibrary.org/obo/CHEBI_17659
UDP-galactose	CHEBI:67119	UDP-alpha-D-galactose	uridine 5'-[3-(alpha-D-galactopyranosyl) dihydrogen diphosphate]	A UDP-D-galactose in which the anomeric centre of the galactose moiety has alpha-configuration.	http://purl.obolibrary.org/obo/CHEBI_67119
UDP-GlcNAc	CHEBI:57705	UDP-N-acetyl-alpha-D-glucosamine(2-)	uridine 5'-[3-(acetamido-2-deoxy-alpha-D-glucopyranosyl) diphosphate]	Dianion of UDP-N-acetyl-alpha-D-glucosamine arising from deprotonation of both free diphosphate OH groups; major species at pH 7.3.	http://purl.obolibrary.org/obo/CHEBI_57705
UDP-glucose	CHEBI:46229	UDP-alpha-D-glucose	uridine 5'-[3-alpha-D-glucopyranosyl dihydrogen diphosphate], UDP-alpha-D-glucose	The alpha-anomer of UDP-alpha-D-glucose. It is used in nucleotide sugars metabolism.	http://purl.obolibrary.org/obo/CHEBI_46229
UDP-glucuronic acid	CHEBI:17200	UDP-alpha-D-glucuronic acid	uridine 5'-[3-(alpha-D-glucopyranuronosyl) dihydrogen diphosphate]	A UDP-sugar having alpha-D-glucuronic acid as the sugar component.	http://purl.obolibrary.org/obo/CHEBI_17200
UDP-N-acetyl-D-galactosamine	CHEBI:16650	UDP-N-acetyl-D-galactosamine	UDP-N-acetyl-D-galactosamine, uridine 5'-[3-(2-acetamido-2-deoxy-D-galactopyranosyl) dihydrogen diphosphate]	A UDP-sugar having N-acetyl-D-galactosamine as the sugar component.	http://purl.obolibrary.org/obo/CHEBI_16650
UDP-N-acetylglucosamine	CHEBI:16264	UDP-N-acetyl-alpha-D-glucosamine	uridine 5'-[3-(2-acetamido-2-deoxy-alpha-D-glucopyranosyl) dihydrogen diphosphate]	A UDP-amino sugar having N-acetyl-alpha-D-glucosamine as the amino sugar component.	http://purl.obolibrary.org/obo/CHEBI_16264
UDP-Xylose	CHEBI:16082	UDP-alpha-D-xylose	UDP-alpha-D-xylose, uridine 5'-[3-(alpha-D-xylopyranosyl) dihydrogen diphosphate]	A UDP-sugar having alpha-xylose as the sugar component. It is an important metabolite in the nucleotide sugar metabolism in animals, plants, fungi, and bacteria.	http://purl.obolibrary.org/obo/CHEBI_16082
UMP	CHEBI:16695	uridine 5'-monophosphate	5'-uridylic acid, Uridine 5'-monophosphate	A pyrimidine ribonucleoside 5'-monophosphate having uracil as the nucleobase.	http://purl.obolibrary.org/obo/CHEBI_16695
Unoprostone carboxylate	CHEBI:39455	unoprostone	(5Z,9alpha,11alpha)-9,11-dihydroxy-15-oxo-20a,20b-dihomoprost-5-en-1-oic acid		http://purl.obolibrary.org/obo/CHEBI_39455
Uracil	CHEBI:17568	uracil	uracil, pyrimidine-2,4(1H,3H)-dione, URACIL, Uracil	A common and naturally occurring pyrimidine nucleobase in which the pyrimidine ring is substituted with two oxo groups at positions 2 and 4. Found in RNA, it base pairs with adenine and replaces thymine during DNA transcription.	http://purl.obolibrary.org/obo/CHEBI_17568
Urate	CHEBI:46818	urate anion	urate anion	An organic anion obtained by removal of at least one proton from any uric acid.	http://purl.obolibrary.org/obo/CHEBI_46818
Urea	CHEBI:16199	urea	Urea, UREA, urea	A carbonyl group with two C-bound amine groups.	http://purl.obolibrary.org/obo/CHEBI_16199
Uremic toxin	CHEBI:64584	uremic toxin		A toxin that accumulates in patients with chronic kidney disease.	http://purl.obolibrary.org/obo/CHEBI_64584
Uric acid	CHEBI:17775	7,9-dihydro-1H-purine-2,6,8(3H)-trione	7,9-dihydro-1H-purine-2,6,8(3H)-trione	An oxopurine in which the purine ring is substituted by oxo groups at positions 2, 6, and 8.	http://purl.obolibrary.org/obo/CHEBI_17775
Uridine	CHEBI:16704	uridine	uridine, Uridine, URIDINE	A ribonucleoside composed of a molecule of uracil attached to a ribofuranose moiety via a beta-N(1)-glycosidic bond.	http://purl.obolibrary.org/obo/CHEBI_16704
UTP	CHEBI:15713	UTP	UTP, uridine 5'-(tetrahydrogen triphosphate)	A pyrimidine ribonucleoside 5'-triphosphate having uracil as the nucleobase.	http://purl.obolibrary.org/obo/CHEBI_15713
V3+	CHEBI:49948	vanadium(3+)	vanadium(3+), vanadium(III) cation, vanadium(3+) ion		http://purl.obolibrary.org/obo/CHEBI_49948
Valacyclovir	CHEBI:35854	valacyclovir	2-[(2-amino-6-oxo-1,6-dihydro-9H-purin-9-yl)methoxy]ethyl L-valinate		http://purl.obolibrary.org/obo/CHEBI_35854
Valine	CHEBI:16414	L-valine		The L-enantiomer of valine.	http://purl.obolibrary.org/obo/CHEBI_16414
Valsartan	CHEBI:9927	valsartan	N-pentanoyl-N-{[2'-(1H-tetrazol-5-yl)[1,1'-biphenyl]-4-yl]methyl}-L-valine	A monocarboxylic acid amide consisting of L-valine in which the amino hydrogens have been replaced by a pentanoyl and a [2'-(1H-tetrazol-5-yl)biphenyl]-4-yl]methyl group. It exhibits antihypertensive activity.	http://purl.obolibrary.org/obo/CHEBI_9927
Verapamil	CHEBI:9948	verapamil	rac-2-(3,4-dimethoxyphenyl)-5-{[2-(3,4-dimethoxyphenyl)ethyl](methyl)amino}-2-(propan-2-yl)pentanenitrile, Verapamil	A racemate comprising equimolar amounts of dexverapamil and (S)-verapamil. An L-type calcium channel blocker of the phenylalkylamine class, it is used (particularly as the hydrochloride salt) in the treatment of hypertension, angina pectoris and cardiac arrhythmia, and as a preventive medication for migraine.	http://purl.obolibrary.org/obo/CHEBI_9948
VO2+	CHEBI:30046	oxidovanadium(2+)	oxidovanadium(2+		http://purl.obolibrary.org/obo/CHEBI_30046
Xanthurenic acid	CHEBI:10072	xanthurenic acid	4,8-dihydroxyquinoline-2-carboxylic acid	A quinolinemonocarboxylic acid that is quinoline-2-carboxylic acid substituted by hydroxy groups at C-4 and C-8.	http://purl.obolibrary.org/obo/CHEBI_10072
Xylose	CHEBI:18222	xylose	Xylose, xylose, xylo-pentose	An aldopentose, found in the embryos of most edible plants and used in medicine to test for malabsorption by administration in water to the patient.	http://purl.obolibrary.org/obo/CHEBI_18222
Zidovudine	CHEBI:10110	zidovudine	3'-azido-3'-deoxythymidine	A pyrimidine 2',3'-dideoxyribonucleoside compound having a 3'-azido substituent and thymine as the nucleobase.	http://purl.obolibrary.org/obo/CHEBI_10110
Zn2+	CHEBI:29105	zinc(2+)	zin2+) ion, zinII) cation, zin2+)		http://purl.obolibrary.org/obo/CHEBI_29105
Zoledronate	CHEBI:46557	zoledronic acid	ZOLEDRONIC ACID, [1-hydroxy-2-(1H-imidazol-1-yl)ethane-1,1-diyl]bis(phosphonic acid)	An imidazole compound having a 2,2-bis(phosphono)-2-hydroxyethane-1-yl substituent at the 1-position.	http://purl.obolibrary.org/obo/CHEBI_46557
