# Supplementary material for: A substrate‐based ontology for human solute carriers
Source: Mol Syst Biol. 2020 Jul 22;16(7):e9652. doi: 10.15252/msb.20209652 (PMC7374931; doi:10.15252/msb.20209652)
Supplement: Supplementary file 4 — Table EV3 [file MSB-16-e9652-s004.xlsx]

## Sheet: README
Table EV3: Substrate ontology graph_x000D_ _x000D_ Sheet 1 "ontology_edgelist": _x000D_ Edgelist of the SLC substrate ontology graph, containing both unique IDs (ChEBI for ChEBI terms and Ensembl for SLCs) and term labels.

## Sheet: ontology_edgelist
child_id	parent_id	relationship	child_term	parent_term
CHEBI:16283	CHEBI:77746	has_role	L-cystine	human metabolite
CHEBI:16283	CHEBI:15705	is_a	L-cystine	L-alpha-amino acid
CHEBI:16283	CHEBI:26835	is_a	L-cystine	sulfur molecular entity
CHEBI:16283	CHEBI:33261	is_a	L-cystine	organosulfur compound
CHEBI:16283	CHEBI:75771	has_role	L-cystine	mouse metabolite
CHEBI:16283	CHEBI:26834	is_a	L-cystine	sulfur-containing amino acid
CHEBI:16283	CHEBI:23509	is_a	L-cystine	cysteine derivative
CHEBI:16283	CHEBI:35238	is_a	L-cystine	amino acid zwitterion
CHEBI:16283	CHEBI:64577	has_role	L-cystine	flour treatment agent
CHEBI:16283	CHEBI:75772	has_role	L-cystine	Saccharomyces cerevisiae metabolite
CHEBI:16283	CHEBI:83824	is_a	L-cystine	L-cysteine derivative
CHEBI:16283	CHEBI:83822	is_a	L-cystine	non-proteinogenic L-alpha-amino acid
CHEBI:51596	CHEBI:51121	is_a	2',7'-dichlorofluorescein	fluorescent dye
CHEBI:51596	CHEBI:38831	is_a	2',7'-dichlorofluorescein	2-benzofurans
CHEBI:28832	CHEBI:25212	has_role	androsterone 3-glucosiduronic acid	metabolite
CHEBI:28832	CHEBI:77746	has_role	androsterone 3-glucosiduronic acid	human metabolite
CHEBI:28832	CHEBI:75771	has_role	androsterone 3-glucosiduronic acid	mouse metabolite
CHEBI:28832	CHEBI:15341	is_a	androsterone 3-glucosiduronic acid	beta-D-glucosiduronic acid
CHEBI:28832	CHEBI:26763	is_a	androsterone 3-glucosiduronic acid	steroid glucosiduronic acid
CHEBI:36489	CHEBI:36838	is_a	17beta-estradiol 3-glucosiduronic acid	17-hydroxy steroid
CHEBI:36489	CHEBI:26763	is_a	17beta-estradiol 3-glucosiduronic acid	steroid glucosiduronic acid
CHEBI:36489	CHEBI:15341	is_a	17beta-estradiol 3-glucosiduronic acid	beta-D-glucosiduronic acid
CHEBI:36489	CHEBI:77746	has_role	17beta-estradiol 3-glucosiduronic acid	human metabolite
CHEBI:36489	CHEBI:75771	has_role	17beta-estradiol 3-glucosiduronic acid	mouse metabolite
CHEBI:17687	CHEBI:36249	is_a	glycocholic acid	bile acid conjugate
CHEBI:17687	CHEBI:24373	is_a	glycocholic acid	glycine derivative
CHEBI:17687	CHEBI:77746	has_role	glycocholic acid	human metabolite
CHEBI:17687	CHEBI:16180	is_a	glycocholic acid	N-acylglycine
CHEBI:17687	CHEBI:131879	is_a	glycocholic acid	cholanic acid conjugate anion
CHEBI:75947	CHEBI:36982	is_a	2'-3'-cGAMP	cyclic purine nucleotide
CHEBI:75947	CHEBI:58945	is_a	2'-3'-cGAMP	organophosphate oxoanion
CHEBI:75947	CHEBI:61295	is_a	2'-3'-cGAMP	guanyl ribonucleotide
CHEBI:75947	CHEBI:61296	is_a	2'-3'-cGAMP	adenyl ribonucleotide
CHEBI:46557	CHEBI:50646	has_role	zoledronic acid	bone density conservation agent
CHEBI:46557	CHEBI:24780	is_a	zoledronic acid	imidazoles
CHEBI:46557	CHEBI:77383	is_a	zoledronic acid	1,1-bis(phosphonic acid)
CHEBI:29105	CHEBI:33676	is_a	zinc(2+)	d-block molecular entity
CHEBI:29105	CHEBI:24867	is_a	zinc(2+)	monoatomic ion
CHEBI:29105	CHEBI:33515	is_a	zinc(2+)	transition element cation
CHEBI:29105	CHEBI:77746	has_role	zinc(2+)	human metabolite
CHEBI:29105	CHEBI:23357	has_role	zinc(2+)	cofactor
CHEBI:29105	CHEBI:60240	is_a	zinc(2+)	divalent metal cation
CHEBI:29105	CHEBI:30412	is_a	zinc(2+)	monoatomic dication
CHEBI:18222	CHEBI:35381	is_a	xylose	monosaccharide
CHEBI:18222	CHEBI:15693	is_a	xylose	aldose
CHEBI:18222	CHEBI:76924	has_role	xylose	plant metabolite
CHEBI:10072	CHEBI:38774	is_a	xanthurenic acid	hydroxyquinoline
CHEBI:10072	CHEBI:52206	is_a	xanthurenic acid	biochemical role
CHEBI:10072	CHEBI:35222	is_a	xanthurenic acid	inhibitor
CHEBI:10072	CHEBI:38161	is_a	xanthurenic acid	chelator
CHEBI:10072	CHEBI:48705	is_a	xanthurenic acid	agonist
CHEBI:10072	CHEBI:75767	has_role	xanthurenic acid	animal metabolite
CHEBI:10072	CHEBI:38773	is_a	xanthurenic acid	quinolinemonocarboxylate
CHEBI:30046	CHEBI:24836	is_a	oxidovanadium(2+)	inorganic oxide
CHEBI:30046	CHEBI:27275	is_a	oxidovanadium(2+)	vanadium molecular entity
CHEBI:9948	CHEBI:76895	is_a	verapamil	EC 3.6.3.* (acid anhydride hydrolase catalysing transmembrane movement of substances) inhibitor
CHEBI:9948	CHEBI:59107	is_a	verapamil	EC 3.4.24.* (metalloendopeptidase) inhibitor
CHEBI:59107	CHEBI:37670	is_a	EC 3.4.24.* (metalloendopeptidase) inhibitor	protease inhibitor
CHEBI:59107	CHEBI:60258	is_a	EC 3.4.24.* (metalloendopeptidase) inhibitor	EC 3.4.* (hydrolases acting on peptide bond) inhibitor
CHEBI:9948	CHEBI:76725	is_a	verapamil	EC 1.* (oxidoreductase) inhibitor
CHEBI:9948	CHEBI:38215	has_role	verapamil	calcium channel blocker
CHEBI:9948	CHEBI:38070	has_role	verapamil	anti-arrhythmia drug
CHEBI:9948	CHEBI:35620	has_role	verapamil	vasodilator agent
CHEBI:9948	CHEBI:35674	has_role	verapamil	antihypertensive agent
CHEBI:9948	CHEBI:77748	has_role	verapamil	EC 3.6.3.44 (xenobiotic-transporting ATPase) inhibitor
CHEBI:9948	CHEBI:35703	has_role	verapamil	xenobiotic
CHEBI:9948	CHEBI:78298	has_role	verapamil	environmental contaminant
CHEBI:9948	CHEBI:60911	is_a	verapamil	racemate
CHEBI:9927	CHEBI:35674	has_role	valsartan	antihypertensive agent
CHEBI:9927	CHEBI:61016	has_role	valsartan	angiotensin receptor antagonist
CHEBI:9927	CHEBI:35703	has_role	valsartan	xenobiotic
CHEBI:9927	CHEBI:78298	has_role	valsartan	environmental contaminant
CHEBI:9927	CHEBI:48420	is_a	valsartan	biphenylyltetrazole
CHEBI:9927	CHEBI:29347	is_a	valsartan	monocarboxylic acid amide
CHEBI:9927	CHEBI:25384	is_a	valsartan	monocarboxylic acid
CHEBI:16414	CHEBI:15705	is_a	L-valine	L-alpha-amino acid
CHEBI:16414	CHEBI:76924	has_role	L-valine	plant metabolite
CHEBI:16414	CHEBI:33719	is_a	L-valine	alpha-amino-acid cation
CHEBI:16414	CHEBI:83056	has_role	L-valine	Daphnia magna metabolite
CHEBI:16414	CHEBI:22918	is_a	L-valine	branched-chain amino acid
CHEBI:16414	CHEBI:33704	is_a	L-valine	alpha-amino acid
CHEBI:16414	CHEBI:50733	has_role	L-valine	nutraceutical
CHEBI:16414	CHEBI:27027	has_role	L-valine	micronutrient
CHEBI:16414	CHEBI:77746	has_role	L-valine	human metabolite
CHEBI:16414	CHEBI:84735	has_role	L-valine	algal metabolite
CHEBI:16414	CHEBI:75772	has_role	L-valine	Saccharomyces cerevisiae metabolite
CHEBI:16414	CHEBI:76971	has_role	L-valine	Escherichia coli metabolite
CHEBI:16414	CHEBI:75771	has_role	L-valine	mouse metabolite
CHEBI:16414	CHEBI:26463	is_a	L-valine	pyruvate family amino acid
CHEBI:16414	CHEBI:83813	is_a	L-valine	proteinogenic amino acid
CHEBI:35854	CHEBI:83821	is_a	valacyclovir	amino acid derivative
CHEBI:35854	CHEBI:83811	is_a	valacyclovir	proteinogenic amino acid derivative
CHEBI:35854	CHEBI:33308	is_a	valacyclovir	carboxylic ester
CHEBI:35854	CHEBI:65296	is_a	valacyclovir	primary ammonium ion
CHEBI:35854	CHEBI:36044	has_role	valacyclovir	antiviral drug
CHEBI:27275	CHEBI:33676	is_a	vanadium molecular entity	d-block molecular entity
CHEBI:27275	CHEBI:33497	is_a	vanadium molecular entity	transition element molecular entity
CHEBI:49948	CHEBI:27275	is_a	vanadium(3+)	vanadium molecular entity
CHEBI:49948	CHEBI:23357	has_role	vanadium(3+)	cofactor
CHEBI:49948	CHEBI:33515	is_a	vanadium(3+)	transition element cation
CHEBI:49948	CHEBI:36915	is_a	vanadium(3+)	inorganic cation
CHEBI:49948	CHEBI:23906	is_a	vanadium(3+)	monoatomic cation
CHEBI:15713	CHEBI:59724	is_a	UTP	ribonucleoside triphosphate oxoanion
CHEBI:15713	CHEBI:77746	has_role	UTP	human metabolite
CHEBI:15713	CHEBI:75772	has_role	UTP	Saccharomyces cerevisiae metabolite
CHEBI:15713	CHEBI:17326	is_a	UTP	nucleoside triphosphate
CHEBI:15713	CHEBI:76971	has_role	UTP	Escherichia coli metabolite
CHEBI:15713	CHEBI:75771	has_role	UTP	mouse metabolite
CHEBI:15713	CHEBI:37044	is_a	UTP	pyrimidine ribonucleoside 5'-triphosphate
CHEBI:15713	CHEBI:27232	is_a	UTP	uridine 5'-phosphate
CHEBI:16704	CHEBI:39446	is_a	uridine	pyrimidine ribonucleosides
CHEBI:16704	CHEBI:77746	has_role	uridine	human metabolite
CHEBI:16704	CHEBI:78675	has_role	uridine	fundamental metabolite
CHEBI:16704	CHEBI:49103	has_role	uridine	drug metabolite
CHEBI:46823	CHEBI:27226	is_a	1H-purine-2,6,8-triol	uric acid
CHEBI:46823	CHEBI:77746	has_role	1H-purine-2,6,8-triol	human metabolite
CHEBI:46823	CHEBI:76971	has_role	1H-purine-2,6,8-triol	Escherichia coli metabolite
CHEBI:46823	CHEBI:75771	has_role	1H-purine-2,6,8-triol	mouse metabolite
CHEBI:16199	CHEBI:51143	is_a	urea	nitrogen molecular entity
CHEBI:16199	CHEBI:33241	is_a	urea	oxoacid derivative
CHEBI:16199	CHEBI:35352	is_a	urea	organonitrogen compound
CHEBI:16199	CHEBI:64708	is_a	urea	one-carbon compound
CHEBI:16199	CHEBI:64577	has_role	urea	flour treatment agent
CHEBI:16199	CHEBI:77746	has_role	urea	human metabolite
CHEBI:16199	CHEBI:83056	has_role	urea	Daphnia magna metabolite
CHEBI:16199	CHEBI:75772	has_role	urea	Saccharomyces cerevisiae metabolite
CHEBI:16199	CHEBI:76971	has_role	urea	Escherichia coli metabolite
CHEBI:16199	CHEBI:75771	has_role	urea	mouse metabolite
CHEBI:16199	CHEBI:33287	has_role	urea	fertilizer
CHEBI:16199	CHEBI:29347	is_a	urea	monocarboxylic acid amide
CHEBI:27226	CHEBI:25810	is_a	uric acid	oxopurine
CHEBI:27226	CHEBI:77746	has_role	uric acid	human metabolite
CHEBI:27226	CHEBI:25696	is_a	uric acid	organic anion
CHEBI:17568	CHEBI:38337	is_a	uracil	pyrimidone
CHEBI:17568	CHEBI:50266	has_role	uracil	prodrug
CHEBI:17568	CHEBI:77746	has_role	uracil	human metabolite
CHEBI:17568	CHEBI:83056	has_role	uracil	Daphnia magna metabolite
CHEBI:17568	CHEBI:75772	has_role	uracil	Saccharomyces cerevisiae metabolite
CHEBI:17568	CHEBI:76971	has_role	uracil	Escherichia coli metabolite
CHEBI:17568	CHEBI:75771	has_role	uracil	mouse metabolite
CHEBI:17568	CHEBI:50904	has_role	uracil	allergen
CHEBI:17568	CHEBI:26432	is_a	uracil	pyrimidine nucleobase
CHEBI:39455	CHEBI:23888	is_a	unoprostone	drug
CHEBI:39455	CHEBI:35674	has_role	unoprostone	antihypertensive agent
CHEBI:39455	CHEBI:35871	is_a	unoprostone	oxo monocarboxylic acid
CHEBI:39455	CHEBI:36066	is_a	unoprostone	prostaglandins Falpha
CHEBI:39455	CHEBI:17087	is_a	unoprostone	ketone
CHEBI:16695	CHEBI:77746	has_role	uridine 5'-monophosphate	human metabolite
CHEBI:16695	CHEBI:75772	has_role	uridine 5'-monophosphate	Saccharomyces cerevisiae metabolite
CHEBI:16695	CHEBI:138238	is_a	uridine 5'-monophosphate	pyrimidine ribonucleoside 5'-monophosphate(2-)
CHEBI:16695	CHEBI:26446	is_a	uridine 5'-monophosphate	pyrimidine ribonucleotide
CHEBI:16695	CHEBI:26443	is_a	uridine 5'-monophosphate	pyrimidine ribonucleoside monophosphate
CHEBI:16695	CHEBI:37010	is_a	uridine 5'-monophosphate	ribonucleoside 5'-monophosphate
CHEBI:16695	CHEBI:76971	has_role	uridine 5'-monophosphate	Escherichia coli metabolite
CHEBI:16695	CHEBI:75771	has_role	uridine 5'-monophosphate	mouse metabolite
CHEBI:16695	CHEBI:27232	is_a	uridine 5'-monophosphate	uridine 5'-phosphate
CHEBI:16695	CHEBI:39457	is_a	uridine 5'-monophosphate	pyrimidine ribonucleoside 5'-monophosphate
CHEBI:16082	CHEBI:77746	has_role	UDP-alpha-D-xylose	human metabolite
CHEBI:16082	CHEBI:59737	is_a	UDP-alpha-D-xylose	nucleotide-sugar oxoanion
CHEBI:16082	CHEBI:140359	is_a	UDP-alpha-D-xylose	UDP-monosaccharide(2-)
CHEBI:16082	CHEBI:78675	has_role	UDP-alpha-D-xylose	fundamental metabolite
CHEBI:16082	CHEBI:17297	is_a	UDP-alpha-D-xylose	UDP-sugar
CHEBI:16650	CHEBI:77746	has_role	UDP-N-acetyl-D-galactosamine	human metabolite
CHEBI:16650	CHEBI:59737	is_a	UDP-N-acetyl-D-galactosamine	nucleotide-sugar oxoanion
CHEBI:16650	CHEBI:35262	is_a	UDP-N-acetyl-D-galactosamine	UDP-amino sugar
CHEBI:17200	CHEBI:77746	has_role	UDP-alpha-D-glucuronic acid	human metabolite
CHEBI:17200	CHEBI:59737	is_a	UDP-alpha-D-glucuronic acid	nucleotide-sugar oxoanion
CHEBI:17200	CHEBI:63436	is_a	UDP-alpha-D-glucuronic acid	carbohydrate acid derivative
CHEBI:17200	CHEBI:76971	has_role	UDP-alpha-D-glucuronic acid	Escherichia coli metabolite
CHEBI:17200	CHEBI:75771	has_role	UDP-alpha-D-glucuronic acid	mouse metabolite
CHEBI:17200	CHEBI:17297	is_a	UDP-alpha-D-glucuronic acid	UDP-sugar
CHEBI:46229	CHEBI:59737	is_a	UDP-alpha-D-glucose	nucleotide-sugar oxoanion
CHEBI:46229	CHEBI:77746	has_role	UDP-alpha-D-glucose	human metabolite
CHEBI:46229	CHEBI:75772	has_role	UDP-alpha-D-glucose	Saccharomyces cerevisiae metabolite
CHEBI:46229	CHEBI:17297	is_a	UDP-alpha-D-glucose	UDP-sugar
CHEBI:46229	CHEBI:140359	is_a	UDP-alpha-D-glucose	UDP-monosaccharide(2-)
CHEBI:46229	CHEBI:78675	has_role	UDP-alpha-D-glucose	fundamental metabolite
CHEBI:35262	CHEBI:17297	is_a	UDP-amino sugar	UDP-sugar
CHEBI:35262	CHEBI:28963	is_a	UDP-amino sugar	amino sugar
CHEBI:16264	CHEBI:76971	has_role	UDP-N-acetyl-alpha-D-glucosamine	Escherichia coli metabolite
CHEBI:16264	CHEBI:75771	has_role	UDP-N-acetyl-alpha-D-glucosamine	mouse metabolite
CHEBI:16264	CHEBI:35262	is_a	UDP-N-acetyl-alpha-D-glucosamine	UDP-amino sugar
CHEBI:16264	CHEBI:77746	has_role	UDP-N-acetyl-alpha-D-glucosamine	human metabolite
CHEBI:16264	CHEBI:75772	has_role	UDP-N-acetyl-alpha-D-glucosamine	Saccharomyces cerevisiae metabolite
CHEBI:16264	CHEBI:59737	is_a	UDP-N-acetyl-alpha-D-glucosamine	nucleotide-sugar oxoanion
CHEBI:16264	CHEBI:140359	is_a	UDP-N-acetyl-alpha-D-glucosamine	UDP-monosaccharide(2-)
CHEBI:140359	CHEBI:59737	is_a	UDP-monosaccharide(2-)	nucleotide-sugar oxoanion
CHEBI:17297	CHEBI:61109	is_a	UDP-sugar	pyrimidine nucleotide-sugar
CHEBI:67119	CHEBI:77746	has_role	UDP-alpha-D-galactose	human metabolite
CHEBI:67119	CHEBI:17297	is_a	UDP-alpha-D-galactose	UDP-sugar
CHEBI:67119	CHEBI:75772	has_role	UDP-alpha-D-galactose	Saccharomyces cerevisiae metabolite
CHEBI:67119	CHEBI:59737	is_a	UDP-alpha-D-galactose	nucleotide-sugar oxoanion
CHEBI:67119	CHEBI:140359	is_a	UDP-alpha-D-galactose	UDP-monosaccharide(2-)
CHEBI:67119	CHEBI:75771	has_role	UDP-alpha-D-galactose	mouse metabolite
CHEBI:27232	CHEBI:25608	is_a	uridine 5'-phosphate	nucleoside phosphate
CHEBI:17659	CHEBI:77746	has_role	UDP	human metabolite
CHEBI:17659	CHEBI:75772	has_role	UDP	Saccharomyces cerevisiae metabolite
CHEBI:17659	CHEBI:16862	is_a	UDP	nucleoside diphosphate
CHEBI:17659	CHEBI:76971	has_role	UDP	Escherichia coli metabolite
CHEBI:17659	CHEBI:75771	has_role	UDP	mouse metabolite
CHEBI:17659	CHEBI:27232	is_a	UDP	uridine 5'-phosphate
CHEBI:17659	CHEBI:37039	is_a	UDP	pyrimidine ribonucleoside 5'-diphosphate
CHEBI:17895	CHEBI:76725	is_a	L-tyrosine	EC 1.* (oxidoreductase) inhibitor
CHEBI:17895	CHEBI:78675	has_role	L-tyrosine	fundamental metabolite
CHEBI:17895	CHEBI:35238	is_a	L-tyrosine	amino acid zwitterion
CHEBI:17895	CHEBI:33719	is_a	L-tyrosine	alpha-amino-acid cation
CHEBI:17895	CHEBI:83056	has_role	L-tyrosine	Daphnia magna metabolite
CHEBI:17895	CHEBI:33704	is_a	L-tyrosine	alpha-amino acid
CHEBI:17895	CHEBI:26167	is_a	L-tyrosine	polar amino acid
CHEBI:17895	CHEBI:33856	is_a	L-tyrosine	aromatic amino acid
CHEBI:17895	CHEBI:15705	is_a	L-tyrosine	L-alpha-amino acid
CHEBI:17895	CHEBI:50733	has_role	L-tyrosine	nutraceutical
CHEBI:17895	CHEBI:27027	has_role	L-tyrosine	micronutrient
CHEBI:17895	CHEBI:73690	is_a	L-tyrosine	erythrose 4-phosphate/phosphoenolpyruvate family amino acid
CHEBI:17895	CHEBI:83813	is_a	L-tyrosine	proteinogenic amino acid
CHEBI:63550	CHEBI:58945	is_a	TTP	organophosphate oxoanion
CHEBI:63550	CHEBI:37044	is_a	TTP	pyrimidine ribonucleoside 5'-triphosphate
CHEBI:16828	CHEBI:35470	is_a	L-tryptophan	central nervous system drug
CHEBI:16828	CHEBI:15705	is_a	L-tryptophan	L-alpha-amino acid
CHEBI:16828	CHEBI:75767	has_role	L-tryptophan	animal metabolite
CHEBI:16828	CHEBI:76924	has_role	L-tryptophan	plant metabolite
CHEBI:16828	CHEBI:24828	is_a	L-tryptophan	indoles
CHEBI:16828	CHEBI:35238	is_a	L-tryptophan	amino acid zwitterion
CHEBI:16828	CHEBI:33719	is_a	L-tryptophan	alpha-amino-acid cation
CHEBI:16828	CHEBI:83056	has_role	L-tryptophan	Daphnia magna metabolite
CHEBI:16828	CHEBI:33704	is_a	L-tryptophan	alpha-amino acid
CHEBI:16828	CHEBI:26167	is_a	L-tryptophan	polar amino acid
CHEBI:16828	CHEBI:33856	is_a	L-tryptophan	aromatic amino acid
CHEBI:16828	CHEBI:50733	has_role	L-tryptophan	nutraceutical
CHEBI:16828	CHEBI:27027	has_role	L-tryptophan	micronutrient
CHEBI:16828	CHEBI:77746	has_role	L-tryptophan	human metabolite
CHEBI:16828	CHEBI:75772	has_role	L-tryptophan	Saccharomyces cerevisiae metabolite
CHEBI:16828	CHEBI:76971	has_role	L-tryptophan	Escherichia coli metabolite
CHEBI:16828	CHEBI:75771	has_role	L-tryptophan	mouse metabolite
CHEBI:16828	CHEBI:73690	is_a	L-tryptophan	erythrose 4-phosphate/phosphoenolpyruvate family amino acid
CHEBI:16828	CHEBI:83813	is_a	L-tryptophan	proteinogenic amino acid
CHEBI:9753	CHEBI:25693	is_a	troglitazone	organic heteromonocyclic compound
CHEBI:9753	CHEBI:38101	is_a	troglitazone	organonitrogen heterocyclic compound
CHEBI:9753	CHEBI:38106	is_a	troglitazone	organosulfur heterocyclic compound
CHEBI:9753	CHEBI:22727	is_a	troglitazone	benzopyran
CHEBI:9753	CHEBI:35526	has_role	troglitazone	hypoglycemic agent
CHEBI:9753	CHEBI:22586	has_role	troglitazone	antioxidant
CHEBI:9753	CHEBI:35620	has_role	troglitazone	vasodilator agent
CHEBI:9753	CHEBI:35623	has_role	troglitazone	anticonvulsant
CHEBI:9753	CHEBI:50249	has_role	troglitazone	anticoagulant
CHEBI:9753	CHEBI:50427	has_role	troglitazone	platelet aggregation inhibitor
CHEBI:9753	CHEBI:35610	has_role	troglitazone	antineoplastic agent
CHEBI:61564	CHEBI:60334	is_a	L-alanyl-gamma-D-glutamyl-meso-diaminopimelic acid	peptide anion
CHEBI:61564	CHEBI:47923	is_a	L-alanyl-gamma-D-glutamyl-meso-diaminopimelic acid	tripeptide
CHEBI:9648	CHEBI:60911	is_a	tramadol	racemate
CHEBI:9648	CHEBI:48706	is_a	tramadol	antagonist
CHEBI:9648	CHEBI:48278	is_a	tramadol	serotonergic drug
CHEBI:9648	CHEBI:37962	is_a	tramadol	adrenergic agent
CHEBI:48278	CHEBI:35942	is_a	serotonergic drug	neurotransmitter agent
CHEBI:9648	CHEBI:60598	is_a	tramadol	opioid agent
CHEBI:9648	CHEBI:60606	is_a	tramadol	opioid receptor agonist
CHEBI:60606	CHEBI:60598	is_a	opioid receptor agonist	opioid agent
CHEBI:60606	CHEBI:48705	is_a	opioid receptor agonist	agonist
CHEBI:60598	CHEBI:35942	is_a	opioid agent	neurotransmitter agent
CHEBI:9648	CHEBI:23888	is_a	tramadol	drug
CHEBI:9648	CHEBI:35480	is_a	tramadol	analgesic
CHEBI:9648	CHEBI:60643	has_role	tramadol	NMDA receptor antagonist
CHEBI:9648	CHEBI:48878	has_role	tramadol	nicotinic antagonist
CHEBI:9648	CHEBI:48876	has_role	tramadol	muscarinic antagonist
CHEBI:9648	CHEBI:35703	has_role	tramadol	xenobiotic
CHEBI:9648	CHEBI:78298	has_role	tramadol	environmental contaminant
CHEBI:63632	CHEBI:50276	has_role	topotecan	EC 5.99.1.2 (DNA topoisomerase) inhibitor
CHEBI:63632	CHEBI:35610	has_role	topotecan	antineoplastic agent
CHEBI:63632	CHEBI:48626	is_a	topotecan	pyranoindolizinoquinoline
CHEBI:27999	CHEBI:47857	is_a	tolbutamide	ureas
CHEBI:27999	CHEBI:35358	is_a	tolbutamide	sulfonamide
CHEBI:27999	CHEBI:52206	is_a	tolbutamide	biochemical role
CHEBI:27999	CHEBI:35526	has_role	tolbutamide	hypoglycemic agent
CHEBI:27999	CHEBI:50509	has_role	tolbutamide	potassium channel blocker
CHEBI:27999	CHEBI:77746	has_role	tolbutamide	human metabolite
CHEBI:18332	CHEBI:49020	is_a	L-thyroxine	hormone antagonist
CHEBI:18332	CHEBI:25384	is_a	L-thyroxine	monocarboxylic acid
CHEBI:18332	CHEBI:33704	is_a	L-thyroxine	alpha-amino acid
CHEBI:18332	CHEBI:35238	is_a	L-thyroxine	amino acid zwitterion
CHEBI:18332	CHEBI:60311	has_role	L-thyroxine	thyroid hormone
CHEBI:18332	CHEBI:77746	has_role	L-thyroxine	human metabolite
CHEBI:18332	CHEBI:75771	has_role	L-thyroxine	mouse metabolite
CHEBI:18332	CHEBI:30660	is_a	L-thyroxine	thyroxine
CHEBI:18332	CHEBI:24863	is_a	L-thyroxine	iodophenol
CHEBI:18332	CHEBI:53291	is_a	L-thyroxine	2-halophenol
CHEBI:18332	CHEBI:84144	is_a	L-thyroxine	L-phenylalanine derivative
CHEBI:18332	CHEBI:83822	is_a	L-thyroxine	non-proteinogenic L-alpha-amino acid
CHEBI:30660	CHEBI:83821	is_a	thyroxine	amino acid derivative
CHEBI:30660	CHEBI:25985	is_a	thyroxine	phenylalanine derivative
CHEBI:30660	CHEBI:24432	is_a	thyroxine	biological role
CHEBI:30660	CHEBI:35238	is_a	thyroxine	amino acid zwitterion
CHEBI:30660	CHEBI:24864	is_a	thyroxine	iodothyronine
CHEBI:30660	CHEBI:53291	is_a	thyroxine	2-halophenol
CHEBI:30660	CHEBI:24863	is_a	thyroxine	iodophenol
CHEBI:30660	CHEBI:83925	is_a	thyroxine	non-proteinogenic alpha-amino acid
CHEBI:17821	CHEBI:77746	has_role	thymine	human metabolite
CHEBI:17821	CHEBI:76971	has_role	thymine	Escherichia coli metabolite
CHEBI:17821	CHEBI:75771	has_role	thymine	mouse metabolite
CHEBI:17821	CHEBI:26432	is_a	thymine	pyrimidine nucleobase
CHEBI:17821	CHEBI:38337	is_a	thymine	pyrimidone
CHEBI:17748	CHEBI:25212	has_role	thymidine	metabolite
CHEBI:17748	CHEBI:77746	has_role	thymidine	human metabolite
CHEBI:17748	CHEBI:76971	has_role	thymidine	Escherichia coli metabolite
CHEBI:17748	CHEBI:75771	has_role	thymidine	mouse metabolite
CHEBI:17748	CHEBI:19255	is_a	thymidine	pyrimidine 2'-deoxyribonucleoside
CHEBI:28728	CHEBI:30879	is_a	thromboxane B2	alcohol
CHEBI:28728	CHEBI:26995	is_a	thromboxane B2	thromboxane
CHEBI:26995	CHEBI:26347	is_a	thromboxane	prostanoid
CHEBI:28728	CHEBI:77746	has_role	thromboxane B2	human metabolite
CHEBI:28728	CHEBI:75771	has_role	thromboxane B2	mouse metabolite
CHEBI:16857	CHEBI:35238	is_a	L-threonine	amino acid zwitterion
CHEBI:16857	CHEBI:76971	has_role	L-threonine	Escherichia coli metabolite
CHEBI:16857	CHEBI:75772	has_role	L-threonine	Saccharomyces cerevisiae metabolite
CHEBI:16857	CHEBI:76924	has_role	L-threonine	plant metabolite
CHEBI:16857	CHEBI:33704	is_a	L-threonine	alpha-amino acid
CHEBI:16857	CHEBI:33719	is_a	L-threonine	alpha-amino-acid cation
CHEBI:16857	CHEBI:83056	has_role	L-threonine	Daphnia magna metabolite
CHEBI:16857	CHEBI:26167	is_a	L-threonine	polar amino acid
CHEBI:16857	CHEBI:15705	is_a	L-threonine	L-alpha-amino acid
CHEBI:16857	CHEBI:50733	has_role	L-threonine	nutraceutical
CHEBI:16857	CHEBI:27027	has_role	L-threonine	micronutrient
CHEBI:16857	CHEBI:77746	has_role	L-threonine	human metabolite
CHEBI:16857	CHEBI:84735	has_role	L-threonine	algal metabolite
CHEBI:16857	CHEBI:75771	has_role	L-threonine	mouse metabolite
CHEBI:16857	CHEBI:22658	is_a	L-threonine	aspartate family amino acid
CHEBI:16857	CHEBI:83813	is_a	L-threonine	proteinogenic amino acid
CHEBI:45931	CHEBI:25697	is_a	thiamine(1+) diphosphate(1-)	organic cation
CHEBI:45931	CHEBI:38418	is_a	thiamine(1+) diphosphate(1-)	1,3-thiazoles
CHEBI:45931	CHEBI:23357	has_role	thiamine(1+) diphosphate(1-)	cofactor
CHEBI:45931	CHEBI:58945	is_a	thiamine(1+) diphosphate(1-)	organophosphate oxoanion
CHEBI:45931	CHEBI:25703	is_a	thiamine(1+) diphosphate(1-)	organic phosphate
CHEBI:45931	CHEBI:37734	is_a	thiamine(1+) diphosphate(1-)	phosphoric ester
CHEBI:45931	CHEBI:38338	is_a	thiamine(1+) diphosphate(1-)	aminopyrimidine
CHEBI:45931	CHEBI:75772	has_role	thiamine(1+) diphosphate(1-)	Saccharomyces cerevisiae metabolite
CHEBI:45931	CHEBI:77746	has_role	thiamine(1+) diphosphate(1-)	human metabolite
CHEBI:45931	CHEBI:78675	has_role	thiamine(1+) diphosphate(1-)	fundamental metabolite
CHEBI:38418	CHEBI:38106	is_a	1,3-thiazoles	organosulfur heterocyclic compound
CHEBI:38418	CHEBI:68452	is_a	1,3-thiazoles	azole
CHEBI:26948	CHEBI:75769	has_role	thiamine	B vitamin
CHEBI:26948	CHEBI:38418	is_a	thiamine	1,3-thiazoles
CHEBI:26948	CHEBI:38338	is_a	thiamine	aminopyrimidine
CHEBI:15372	CHEBI:26375	is_a	5,6,7,8-tetrahydrobiopterin	pterins
CHEBI:15372	CHEBI:26348	has_role	5,6,7,8-tetrahydrobiopterin	prosthetic group
CHEBI:15372	CHEBI:23354	has_role	5,6,7,8-tetrahydrobiopterin	coenzyme
CHEBI:15372	CHEBI:50733	has_role	5,6,7,8-tetrahydrobiopterin	nutraceutical
CHEBI:15372	CHEBI:77746	has_role	5,6,7,8-tetrahydrobiopterin	human metabolite
CHEBI:15372	CHEBI:23824	is_a	5,6,7,8-tetrahydrobiopterin	diol
CHEBI:44296	CHEBI:35267	is_a	tetraethylammonium	quaternary ammonium ion
CHEBI:26895	CHEBI:25212	has_role	tetracyclines	metabolite
CHEBI:26895	CHEBI:26188	is_a	tetracyclines	polyketide
CHEBI:27902	CHEBI:26895	is_a	tetracycline	tetracyclines
CHEBI:27902	CHEBI:36047	has_role	tetracycline	antibacterial drug
CHEBI:27902	CHEBI:33281	has_role	tetracycline	antimicrobial agent
CHEBI:27902	CHEBI:35820	has_role	tetracycline	antiprotozoal drug
CHEBI:27902	CHEBI:27369	is_a	tetracycline	zwitterion
CHEBI:27902	CHEBI:25696	is_a	tetracycline	organic anion
CHEBI:27902	CHEBI:76932	is_a	tetracycline	pathway inhibitor
CHEBI:27902	CHEBI:76971	has_role	tetracycline	Escherichia coli metabolite
CHEBI:27902	CHEBI:139592	is_a	tetracycline	tertiary alpha-hydroxy ketone
CHEBI:135771	CHEBI:90799	is_a	temocapril	dipeptide zwitterion
CHEBI:45791	CHEBI:35274	is_a	triethylammonium ion	ammonium ion derivative
CHEBI:61377	CHEBI:58945	is_a	TDP	organophosphate oxoanion
CHEBI:61377	CHEBI:37039	is_a	TDP	pyrimidine ribonucleoside 5'-diphosphate
CHEBI:131879	CHEBI:25696	is_a	cholanic acid conjugate anion	organic anion
CHEBI:36249	CHEBI:36078	is_a	bile acid conjugate	cholanoid
CHEBI:28865	CHEBI:36249	is_a	taurocholic acid	bile acid conjugate
CHEBI:28865	CHEBI:77746	has_role	taurocholic acid	human metabolite
CHEBI:28865	CHEBI:37793	is_a	taurocholic acid	amino sulfonic acid
CHEBI:28865	CHEBI:75772	has_role	taurocholic acid	Saccharomyces cerevisiae metabolite
CHEBI:28865	CHEBI:33551	is_a	taurocholic acid	organosulfonic acid
CHEBI:28865	CHEBI:131879	is_a	taurocholic acid	cholanic acid conjugate anion
CHEBI:37793	CHEBI:33551	is_a	amino sulfonic acid	organosulfonic acid
CHEBI:37793	CHEBI:50047	is_a	amino sulfonic acid	organic amino compound
CHEBI:15891	CHEBI:33551	is_a	taurine	organosulfonic acid
CHEBI:15891	CHEBI:35703	has_role	taurine	xenobiotic
CHEBI:15891	CHEBI:77746	has_role	taurine	human metabolite
CHEBI:15891	CHEBI:75771	has_role	taurine	mouse metabolite
CHEBI:15891	CHEBI:27369	is_a	taurine	zwitterion
CHEBI:15891	CHEBI:22586	has_role	taurine	antioxidant
CHEBI:15891	CHEBI:75772	has_role	taurine	Saccharomyces cerevisiae metabolite
CHEBI:15891	CHEBI:76971	has_role	taurine	Escherichia coli metabolite
CHEBI:15891	CHEBI:64589	has_role	taurine	glycine receptor agonist
CHEBI:15891	CHEBI:33284	has_role	taurine	nutrient
CHEBI:15891	CHEBI:48578	has_role	taurine	radical scavenger
CHEBI:15891	CHEBI:37793	is_a	taurine	amino sulfonic acid
CHEBI:17992	CHEBI:16646	is_a	sucrose	carbohydrate
CHEBI:17992	CHEBI:64047	is_a	sucrose	food additive
CHEBI:17992	CHEBI:25728	has_role	sucrose	osmolyte
CHEBI:17992	CHEBI:77746	has_role	sucrose	human metabolite
CHEBI:17992	CHEBI:84735	has_role	sucrose	algal metabolite
CHEBI:17992	CHEBI:75772	has_role	sucrose	Saccharomyces cerevisiae metabolite
CHEBI:17992	CHEBI:76971	has_role	sucrose	Escherichia coli metabolite
CHEBI:17992	CHEBI:75771	has_role	sucrose	mouse metabolite
CHEBI:26806	CHEBI:35692	is_a	succinate	dicarboxylic acid
CHEBI:37550	CHEBI:26739	is_a	sphingosine 1-phosphate	sphingolipid
CHEBI:37550	CHEBI:16247	is_a	sphingosine 1-phosphate	phospholipid
CHEBI:16247	CHEBI:25703	is_a	phospholipid	organic phosphate
CHEBI:16247	CHEBI:37734	is_a	phospholipid	phosphoric ester
CHEBI:16247	CHEBI:18059	is_a	phospholipid	lipid
CHEBI:16247	CHEBI:58945	is_a	phospholipid	organophosphate oxoanion
CHEBI:37550	CHEBI:77746	has_role	sphingosine 1-phosphate	human metabolite
CHEBI:37550	CHEBI:35222	is_a	sphingosine 1-phosphate	inhibitor
CHEBI:37550	CHEBI:48705	is_a	sphingosine 1-phosphate	agonist
CHEBI:37550	CHEBI:35620	has_role	sphingosine 1-phosphate	vasodilator agent
CHEBI:37550	CHEBI:62488	has_role	sphingosine 1-phosphate	signalling molecule
CHEBI:37550	CHEBI:75771	has_role	sphingosine 1-phosphate	mouse metabolite
CHEBI:26739	CHEBI:18059	is_a	sphingolipid	lipid
CHEBI:26739	CHEBI:36963	is_a	sphingolipid	organooxygen compound
CHEBI:26739	CHEBI:35352	is_a	sphingolipid	organonitrogen compound
CHEBI:15746	CHEBI:88061	is_a	spermine	polyamine
CHEBI:15746	CHEBI:77746	has_role	spermine	human metabolite
CHEBI:15746	CHEBI:78675	has_role	spermine	fundamental metabolite
CHEBI:15746	CHEBI:35274	is_a	spermine	ammonium ion derivative
CHEBI:15746	CHEBI:22586	has_role	spermine	antioxidant
CHEBI:15746	CHEBI:35705	has_role	spermine	immunosuppressive agent
CHEBI:15746	CHEBI:39474	is_a	spermine	polyazaalkane
CHEBI:39474	CHEBI:50047	is_a	polyazaalkane	organic amino compound
CHEBI:39474	CHEBI:88061	is_a	polyazaalkane	polyamine
CHEBI:16610	CHEBI:88061	is_a	spermidine	polyamine
CHEBI:16610	CHEBI:77746	has_role	spermidine	human metabolite
CHEBI:16610	CHEBI:78675	has_role	spermidine	fundamental metabolite
CHEBI:16610	CHEBI:35274	is_a	spermidine	ammonium ion derivative
CHEBI:16610	CHEBI:25697	is_a	spermidine	organic cation
CHEBI:16610	CHEBI:39474	is_a	spermidine	polyazaalkane
CHEBI:50924	CHEBI:47857	is_a	sorafenib	ureas
CHEBI:50924	CHEBI:22712	is_a	sorafenib	benzenes
CHEBI:50924	CHEBI:37143	is_a	sorafenib	organofluorine compound
CHEBI:50924	CHEBI:26421	is_a	sorafenib	pyridines
CHEBI:50924	CHEBI:37622	is_a	sorafenib	carboxamide
CHEBI:50924	CHEBI:23888	is_a	sorafenib	drug
CHEBI:50924	CHEBI:76668	is_a	sorafenib	EC 2.7.* (P-containing group transferase) inhibitor
CHEBI:50924	CHEBI:37699	is_a	sorafenib	protein kinase inhibitor
CHEBI:50924	CHEBI:35610	has_role	sorafenib	antineoplastic agent
CHEBI:50924	CHEBI:38637	has_role	sorafenib	tyrosine kinase inhibitor
CHEBI:50924	CHEBI:83403	is_a	sorafenib	monochlorobenzenes
CHEBI:50924	CHEBI:35618	is_a	sorafenib	aromatic ether
CHEBI:26836	CHEBI:51086	is_a	sulfuric acid	chemical role
CHEBI:26836	CHEBI:33402	is_a	sulfuric acid	sulfur oxoacid
CHEBI:26836	CHEBI:33482	is_a	sulfuric acid	sulfur oxoanion
CHEBI:26836	CHEBI:77746	has_role	sulfuric acid	human metabolite
CHEBI:26836	CHEBI:75772	has_role	sulfuric acid	Saccharomyces cerevisiae metabolite
CHEBI:26836	CHEBI:23357	has_role	sulfuric acid	cofactor
CHEBI:26836	CHEBI:48154	is_a	sulfuric acid	sulfur oxide
CHEBI:26836	CHEBI:24834	is_a	sulfuric acid	inorganic anion
CHEBI:26836	CHEBI:79388	is_a	sulfuric acid	divalent inorganic anion
CHEBI:29214	CHEBI:33482	is_a	sulfonic acid	sulfur oxoanion
CHEBI:29214	CHEBI:33402	is_a	sulfonic acid	sulfur oxoacid
CHEBI:29214	CHEBI:77746	has_role	sulfonic acid	human metabolite
CHEBI:29214	CHEBI:75772	has_role	sulfonic acid	Saccharomyces cerevisiae metabolite
CHEBI:29214	CHEBI:75771	has_role	sulfonic acid	mouse metabolite
CHEBI:29214	CHEBI:48154	is_a	sulfonic acid	sulfur oxide
CHEBI:29214	CHEBI:79388	is_a	sulfonic acid	divalent inorganic anion
CHEBI:48626	CHEBI:38164	is_a	pyranoindolizinoquinoline	organic heteropentacyclic compound
CHEBI:48626	CHEBI:38101	is_a	pyranoindolizinoquinoline	organonitrogen heterocyclic compound
CHEBI:48626	CHEBI:38104	is_a	pyranoindolizinoquinoline	oxacycle
CHEBI:50276	CHEBI:23924	is_a	EC 5.99.1.2 (DNA topoisomerase) inhibitor	enzyme inhibitor
CHEBI:8988	CHEBI:68495	has_role	SN-38	apoptosis inducer
CHEBI:8988	CHEBI:50276	has_role	SN-38	EC 5.99.1.2 (DNA topoisomerase) inhibitor
CHEBI:8988	CHEBI:49103	has_role	SN-38	drug metabolite
CHEBI:8988	CHEBI:35610	has_role	SN-38	antineoplastic agent
CHEBI:8988	CHEBI:48626	is_a	SN-38	pyranoindolizinoquinoline
CHEBI:8988	CHEBI:18946	is_a	SN-38	delta-lactone
CHEBI:8988	CHEBI:26878	is_a	SN-38	tertiary alcohol
CHEBI:8988	CHEBI:33853	is_a	SN-38	phenols
CHEBI:27693	CHEBI:35350	is_a	sitosterol	hydroxy steroid
CHEBI:27693	CHEBI:15889	is_a	sitosterol	sterol
CHEBI:27693	CHEBI:35341	is_a	sitosterol	steroid
CHEBI:27693	CHEBI:76871	is_a	sitosterol	EC 2.1.1.* (methyltransferases) inhibitor
CHEBI:27693	CHEBI:35821	has_role	sitosterol	anticholesteremic drug
CHEBI:27693	CHEBI:22586	has_role	sitosterol	antioxidant
CHEBI:27693	CHEBI:76924	has_role	sitosterol	plant metabolite
CHEBI:27693	CHEBI:75771	has_role	sitosterol	mouse metabolite
CHEBI:27693	CHEBI:35348	is_a	sitosterol	3beta-sterol
CHEBI:27693	CHEBI:1722	is_a	sitosterol	3beta-hydroxy-Delta(5)-steroid
CHEBI:40237	CHEBI:35496	is_a	sitagliptin	fluorobenzenes
CHEBI:40237	CHEBI:27171	is_a	sitagliptin	organic heterobicyclic compound
CHEBI:40237	CHEBI:38101	is_a	sitagliptin	organonitrogen heterocyclic compound
CHEBI:40237	CHEBI:60258	is_a	sitagliptin	EC 3.4.* (hydrolases acting on peptide bond) inhibitor
CHEBI:37670	CHEBI:60258	is_a	protease inhibitor	EC 3.4.* (hydrolases acting on peptide bond) inhibitor
CHEBI:40237	CHEBI:37670	is_a	sitagliptin	protease inhibitor
CHEBI:40237	CHEBI:35526	has_role	sitagliptin	hypoglycemic agent
CHEBI:40237	CHEBI:78298	has_role	sitagliptin	environmental contaminant
CHEBI:40237	CHEBI:35703	has_role	sitagliptin	xenobiotic
CHEBI:26667	CHEBI:63367	is_a	sialic acid	monosaccharide derivative
CHEBI:28963	CHEBI:63299	is_a	amino sugar	carbohydrate derivative
CHEBI:26667	CHEBI:63436	is_a	sialic acid	carbohydrate acid derivative
CHEBI:26667	CHEBI:28963	is_a	sialic acid	amino sugar
CHEBI:26667	CHEBI:33575	is_a	sialic acid	carboxylic acid
CHEBI:28790	CHEBI:24828	is_a	serotonin	indoles
CHEBI:28790	CHEBI:33822	is_a	serotonin	organic hydroxy compound
CHEBI:28790	CHEBI:77746	has_role	serotonin	human metabolite
CHEBI:28790	CHEBI:35274	is_a	serotonin	ammonium ion derivative
CHEBI:28790	CHEBI:75771	has_role	serotonin	mouse metabolite
CHEBI:28790	CHEBI:25512	has_role	serotonin	neurotransmitter
CHEBI:28790	CHEBI:25375	is_a	serotonin	monoamine molecular messenger
CHEBI:28790	CHEBI:65296	is_a	serotonin	primary ammonium ion
CHEBI:28790	CHEBI:33853	is_a	serotonin	phenols
CHEBI:17115	CHEBI:17822	is_a	L-serine	serine
CHEBI:17115	CHEBI:15705	is_a	L-serine	L-alpha-amino acid
CHEBI:17115	CHEBI:77746	has_role	L-serine	human metabolite
CHEBI:17115	CHEBI:84735	has_role	L-serine	algal metabolite
CHEBI:17115	CHEBI:75772	has_role	L-serine	Saccharomyces cerevisiae metabolite
CHEBI:17115	CHEBI:76971	has_role	L-serine	Escherichia coli metabolite
CHEBI:17115	CHEBI:75771	has_role	L-serine	mouse metabolite
CHEBI:17115	CHEBI:26650	is_a	L-serine	serine family amino acid
CHEBI:17115	CHEBI:83813	is_a	L-serine	proteinogenic amino acid
CHEBI:29778	CHEBI:33405	is_a	selenocyanic acid	hydracid
CHEBI:29778	CHEBI:64708	is_a	selenocyanic acid	one-carbon compound
CHEBI:29778	CHEBI:36828	is_a	selenocyanic acid	pseudohalide anion
CHEBI:60871	CHEBI:33304	is_a	selenium(2+)	chalcogen molecular entity
CHEBI:60871	CHEBI:36914	is_a	selenium(2+)	inorganic ion
CHEBI:60871	CHEBI:30412	is_a	selenium(2+)	monoatomic dication
CHEBI:36828	CHEBI:36830	is_a	pseudohalide anion	monoanion
CHEBI:36828	CHEBI:33273	is_a	pseudohalide anion	polyatomic anion
CHEBI:29200	CHEBI:76971	has_role	thiocyanic acid	Escherichia coli metabolite
CHEBI:29200	CHEBI:33405	is_a	thiocyanic acid	hydracid
CHEBI:29200	CHEBI:64708	is_a	thiocyanic acid	one-carbon compound
CHEBI:29200	CHEBI:33261	is_a	thiocyanic acid	organosulfur compound
CHEBI:29200	CHEBI:77746	has_role	thiocyanic acid	human metabolite
CHEBI:29200	CHEBI:36828	is_a	thiocyanic acid	pseudohalide anion
CHEBI:29200	CHEBI:26835	is_a	thiocyanic acid	sulfur molecular entity
CHEBI:15611	CHEBI:66933	is_a	sarcosine	N-alkylglycine
CHEBI:15611	CHEBI:83821	is_a	sarcosine	amino acid derivative
CHEBI:64589	CHEBI:48705	is_a	glycine receptor agonist	agonist
CHEBI:15611	CHEBI:35222	is_a	sarcosine	inhibitor
CHEBI:66933	CHEBI:24373	is_a	N-alkylglycine	glycine derivative
CHEBI:66933	CHEBI:83925	is_a	N-alkylglycine	non-proteinogenic alpha-amino acid
CHEBI:66933	CHEBI:35238	is_a	N-alkylglycine	amino acid zwitterion
CHEBI:15611	CHEBI:77746	has_role	sarcosine	human metabolite
CHEBI:15611	CHEBI:33719	is_a	sarcosine	alpha-amino-acid cation
CHEBI:15611	CHEBI:33704	is_a	sarcosine	alpha-amino acid
CHEBI:15611	CHEBI:64589	has_role	sarcosine	glycine receptor agonist
CHEBI:15611	CHEBI:76971	has_role	sarcosine	Escherichia coli metabolite
CHEBI:15611	CHEBI:75771	has_role	sarcosine	mouse metabolite
CHEBI:88801	CHEBI:38101	is_a	(R)-Salsolinol	organonitrogen heterocyclic compound
CHEBI:88801	CHEBI:38166	is_a	(R)-Salsolinol	organic heteropolycyclic compound
CHEBI:16914	CHEBI:24676	is_a	salicylic acid	hydroxybenzoic acid
CHEBI:24676	CHEBI:22718	is_a	hydroxybenzoic acid	benzoates
CHEBI:24676	CHEBI:36059	is_a	hydroxybenzoic acid	hydroxy monocarboxylic acid anion
CHEBI:24676	CHEBI:33853	is_a	hydroxybenzoic acid	phenols
CHEBI:24676	CHEBI:22723	is_a	hydroxybenzoic acid	benzoic acids
CHEBI:16914	CHEBI:76725	is_a	salicylic acid	EC 1.* (oxidoreductase) inhibitor
CHEBI:16914	CHEBI:50177	is_a	salicylic acid	dermatologic drug
CHEBI:16914	CHEBI:35441	has_role	salicylic acid	antiinfective agent
CHEBI:16914	CHEBI:35718	has_role	salicylic acid	antifungal agent
CHEBI:16914	CHEBI:76924	has_role	salicylic acid	plant metabolite
CHEBI:16914	CHEBI:84735	has_role	salicylic acid	algal metabolite
CHEBI:16914	CHEBI:37848	has_role	salicylic acid	plant hormone
CHEBI:24836	CHEBI:25741	is_a	inorganic oxide	oxide
CHEBI:24836	CHEBI:24835	is_a	inorganic oxide	inorganic molecular entity
CHEBI:48154	CHEBI:26835	is_a	sulfur oxide	sulfur molecular entity
CHEBI:48154	CHEBI:24836	is_a	sulfur oxide	inorganic oxide
CHEBI:33402	CHEBI:138103	has_role	sulfur oxoacid	inorganic acid
CHEBI:33402	CHEBI:33304	is_a	sulfur oxoacid	chalcogen molecular entity
CHEBI:33402	CHEBI:24833	is_a	sulfur oxoacid	oxoacid
CHEBI:33402	CHEBI:26835	is_a	sulfur oxoacid	sulfur molecular entity
CHEBI:33541	CHEBI:33402	is_a	thiosulfate(1-)	sulfur oxoacid
CHEBI:33541	CHEBI:33482	is_a	thiosulfate(1-)	sulfur oxoanion
CHEBI:33541	CHEBI:77746	has_role	thiosulfate(1-)	human metabolite
CHEBI:33541	CHEBI:48154	is_a	thiosulfate(1-)	sulfur oxide
CHEBI:33541	CHEBI:79388	is_a	thiosulfate(1-)	divalent inorganic anion
CHEBI:67040	CHEBI:35281	is_a	S-adenosyl-L-methioninate	onium betaine
CHEBI:67040	CHEBI:26830	is_a	S-adenosyl-L-methioninate	sulfonium compound
CHEBI:67040	CHEBI:77746	has_role	S-adenosyl-L-methioninate	human metabolite
CHEBI:26830	CHEBI:26835	is_a	sulfonium compound	sulfur molecular entity
CHEBI:67040	CHEBI:23357	has_role	S-adenosyl-L-methioninate	cofactor
CHEBI:67040	CHEBI:25697	is_a	S-adenosyl-L-methioninate	organic cation
CHEBI:67040	CHEBI:23354	has_role	S-adenosyl-L-methioninate	coenzyme
CHEBI:67040	CHEBI:50733	has_role	S-adenosyl-L-methioninate	nutraceutical
CHEBI:67040	CHEBI:27027	has_role	S-adenosyl-L-methioninate	micronutrient
CHEBI:67040	CHEBI:75772	has_role	S-adenosyl-L-methioninate	Saccharomyces cerevisiae metabolite
CHEBI:67040	CHEBI:131604	has_role	S-adenosyl-L-methioninate	Mycoplasma genitalium metabolite
CHEBI:16680	CHEBI:83925	is_a	S-adenosyl-L-homocysteine	non-proteinogenic alpha-amino acid
CHEBI:16680	CHEBI:83812	is_a	S-adenosyl-L-homocysteine	non-proteinogenic amino acid derivative
CHEBI:16680	CHEBI:78675	has_role	S-adenosyl-L-homocysteine	fundamental metabolite
CHEBI:16680	CHEBI:15705	is_a	S-adenosyl-L-homocysteine	L-alpha-amino acid
CHEBI:16680	CHEBI:76871	is_a	S-adenosyl-L-homocysteine	EC 2.1.1.* (methyltransferases) inhibitor
CHEBI:76871	CHEBI:76655	is_a	EC 2.1.1.* (methyltransferases) inhibitor	EC 2.1.* (C1-transferase) inhibitor
CHEBI:16680	CHEBI:35238	is_a	S-adenosyl-L-homocysteine	amino acid zwitterion
CHEBI:16680	CHEBI:23357	has_role	S-adenosyl-L-homocysteine	cofactor
CHEBI:16680	CHEBI:53000	has_role	S-adenosyl-L-homocysteine	epitope
CHEBI:16680	CHEBI:22260	is_a	S-adenosyl-L-homocysteine	adenosines
CHEBI:16680	CHEBI:16385	is_a	S-adenosyl-L-homocysteine	organic sulfide
CHEBI:38545	CHEBI:36059	is_a	rosuvastatin	hydroxy monocarboxylic acid anion
CHEBI:38545	CHEBI:35222	is_a	rosuvastatin	inhibitor
CHEBI:38545	CHEBI:52206	is_a	rosuvastatin	biochemical role
CHEBI:38545	CHEBI:35679	has_role	rosuvastatin	antilipemic drug
CHEBI:38545	CHEBI:67079	has_role	rosuvastatin	anti-inflammatory agent
CHEBI:38545	CHEBI:77307	has_role	rosuvastatin	cardioprotective agent
CHEBI:38545	CHEBI:35703	has_role	rosuvastatin	xenobiotic
CHEBI:38545	CHEBI:78298	has_role	rosuvastatin	environmental contaminant
CHEBI:38545	CHEBI:39447	is_a	rosuvastatin	pyrimidines
CHEBI:38545	CHEBI:35358	is_a	rosuvastatin	sulfonamide
CHEBI:38545	CHEBI:35972	is_a	rosuvastatin	dihydroxy monocarboxylic acid
CHEBI:38545	CHEBI:87635	is_a	rosuvastatin	statin (synthetic)
CHEBI:38545	CHEBI:83575	is_a	rosuvastatin	monofluorobenzenes
CHEBI:17015	CHEBI:64047	is_a	riboflavin	food additive
CHEBI:17015	CHEBI:75772	has_role	riboflavin	Saccharomyces cerevisiae metabolite
CHEBI:17015	CHEBI:23357	has_role	riboflavin	cofactor
CHEBI:17015	CHEBI:25696	is_a	riboflavin	organic anion
CHEBI:17015	CHEBI:47868	has_role	riboflavin	photosensitizing agent
CHEBI:17015	CHEBI:25212	has_role	riboflavin	metabolite
CHEBI:17015	CHEBI:75769	has_role	riboflavin	B vitamin
CHEBI:17015	CHEBI:76971	has_role	riboflavin	Escherichia coli metabolite
CHEBI:17015	CHEBI:75771	has_role	riboflavin	mouse metabolite
CHEBI:17015	CHEBI:30527	is_a	riboflavin	flavin
CHEBI:8805	CHEBI:26151	is_a	Repaglinide	piperidines
CHEBI:28593	CHEBI:22315	is_a	quinidine	alkaloid
CHEBI:77748	CHEBI:76895	is_a	EC 3.6.3.44 (xenobiotic-transporting ATPase) inhibitor	EC 3.6.3.* (acid anhydride hydrolase catalysing transmembrane movement of substances) inhibitor
CHEBI:28593	CHEBI:76841	is_a	quinidine	EC 1.14.13.* (oxidoreductase acting on paired donors, incorporating 1 atom of oxygen, with NADH or NADPH as one donor) inhibitor
CHEBI:50509	CHEBI:38632	is_a	potassium channel blocker	membrane transport modulator
CHEBI:48876	CHEBI:48873	is_a	muscarinic antagonist	cholinergic antagonist
CHEBI:28593	CHEBI:35442	is_a	quinidine	antiparasitic agent
CHEBI:28593	CHEBI:35820	is_a	quinidine	antiprotozoal drug
CHEBI:28593	CHEBI:37962	is_a	quinidine	adrenergic agent
CHEBI:28593	CHEBI:48539	is_a	quinidine	alpha-adrenergic drug
CHEBI:28593	CHEBI:38070	has_role	quinidine	anti-arrhythmia drug
CHEBI:28593	CHEBI:38633	has_role	quinidine	sodium channel blocker
CHEBI:28593	CHEBI:48876	has_role	quinidine	muscarinic antagonist
CHEBI:28593	CHEBI:50509	has_role	quinidine	potassium channel blocker
CHEBI:28593	CHEBI:50183	has_role	quinidine	P450 inhibitor
CHEBI:28593	CHEBI:77748	has_role	quinidine	EC 3.6.3.44 (xenobiotic-transporting ATPase) inhibitor
CHEBI:28593	CHEBI:88188	has_role	quinidine	drug allergen
CHEBI:32816	CHEBI:35871	is_a	pyruvic acid	oxo monocarboxylic acid
CHEBI:32816	CHEBI:78675	has_role	pyruvic acid	fundamental metabolite
CHEBI:32816	CHEBI:23357	has_role	pyruvic acid	cofactor
CHEBI:6762	CHEBI:50047	is_a	mepyramine	organic amino compound
CHEBI:6762	CHEBI:37955	has_role	mepyramine	H1-receptor antagonist
CHEBI:6762	CHEBI:35618	is_a	mepyramine	aromatic ether
CHEBI:71311	CHEBI:38313	is_a	pyrazine-2-carboxylic acid	diazines
CHEBI:71311	CHEBI:33575	is_a	pyrazine-2-carboxylic acid	carboxylic acid
CHEBI:71311	CHEBI:36047	is_a	pyrazine-2-carboxylic acid	antibacterial drug
CHEBI:71311	CHEBI:49103	has_role	pyrazine-2-carboxylic acid	drug metabolite
CHEBI:71311	CHEBI:25384	is_a	pyrazine-2-carboxylic acid	monocarboxylic acid
CHEBI:15554	CHEBI:25741	is_a	prostaglandin H2	oxide
CHEBI:15554	CHEBI:72695	is_a	prostaglandin H2	organic molecule
CHEBI:15554	CHEBI:33635	is_a	prostaglandin H2	polycyclic compound
CHEBI:15554	CHEBI:26333	is_a	prostaglandin H2	prostaglandin
CHEBI:15554	CHEBI:35366	is_a	prostaglandin H2	fatty acid
CHEBI:15554	CHEBI:33575	is_a	prostaglandin H2	carboxylic acid
CHEBI:15554	CHEBI:77746	has_role	prostaglandin H2	human metabolite
CHEBI:15554	CHEBI:75771	has_role	prostaglandin H2	mouse metabolite
CHEBI:15554	CHEBI:78840	is_a	prostaglandin H2	olefinic compound
CHEBI:15554	CHEBI:35681	is_a	prostaglandin H2	secondary alcohol
CHEBI:36066	CHEBI:26333	is_a	prostaglandins Falpha	prostaglandin
CHEBI:15553	CHEBI:77746	has_role	prostaglandin F2alpha	human metabolite
CHEBI:15553	CHEBI:26333	is_a	prostaglandin F2alpha	prostaglandin
CHEBI:15553	CHEBI:75771	has_role	prostaglandin F2alpha	mouse metabolite
CHEBI:15553	CHEBI:36066	is_a	prostaglandin F2alpha	prostaglandins Falpha
CHEBI:15553	CHEBI:25384	is_a	prostaglandin F2alpha	monocarboxylic acid
CHEBI:28031	CHEBI:26333	is_a	prostaglandin E3	prostaglandin
CHEBI:28031	CHEBI:77746	has_role	prostaglandin E3	human metabolite
CHEBI:28031	CHEBI:26338	is_a	prostaglandin E3	prostaglandins E
CHEBI:15551	CHEBI:77746	has_role	prostaglandin E2	human metabolite
CHEBI:15551	CHEBI:26333	is_a	prostaglandin E2	prostaglandin
CHEBI:15551	CHEBI:23888	is_a	prostaglandin E2	drug
CHEBI:15551	CHEBI:75771	has_role	prostaglandin E2	mouse metabolite
CHEBI:15551	CHEBI:26338	is_a	prostaglandin E2	prostaglandins E
CHEBI:26338	CHEBI:26333	is_a	prostaglandins E	prostaglandin
CHEBI:26338	CHEBI:3992	is_a	prostaglandins E	cyclic ketone
CHEBI:26338	CHEBI:35681	is_a	prostaglandins E	secondary alcohol
CHEBI:15544	CHEBI:77746	has_role	prostaglandin E1	human metabolite
CHEBI:15544	CHEBI:26333	is_a	prostaglandin E1	prostaglandin
CHEBI:15544	CHEBI:50427	has_role	prostaglandin E1	platelet aggregation inhibitor
CHEBI:15544	CHEBI:35620	has_role	prostaglandin E1	vasodilator agent
CHEBI:15544	CHEBI:50249	has_role	prostaglandin E1	anticoagulant
CHEBI:15544	CHEBI:26338	is_a	prostaglandin E1	prostaglandins E
CHEBI:15555	CHEBI:3992	is_a	prostaglandin D2	cyclic ketone
CHEBI:15555	CHEBI:26333	is_a	prostaglandin D2	prostaglandin
CHEBI:15555	CHEBI:35681	is_a	prostaglandin D2	secondary alcohol
CHEBI:26347	CHEBI:27208	is_a	prostanoid	unsaturated fatty acid
CHEBI:26347	CHEBI:23899	is_a	prostanoid	icosanoid
CHEBI:26333	CHEBI:26347	is_a	prostaglandin	prostanoid
CHEBI:26333	CHEBI:35366	is_a	prostaglandin	fatty acid
CHEBI:15555	CHEBI:77746	has_role	prostaglandin D2	human metabolite
CHEBI:15555	CHEBI:75771	has_role	prostaglandin D2	mouse metabolite
CHEBI:30768	CHEBI:26666	is_a	propionic acid	short-chain fatty acid
CHEBI:30768	CHEBI:58953	is_a	propionic acid	saturated fatty acid anion
CHEBI:30768	CHEBI:86327	has_role	propionic acid	antifungal drug
CHEBI:30768	CHEBI:26607	is_a	propionic acid	saturated fatty acid
CHEBI:30768	CHEBI:77746	has_role	propionic acid	human metabolite
CHEBI:17203	CHEBI:35238	is_a	L-proline	amino acid zwitterion
CHEBI:17203	CHEBI:77746	has_role	L-proline	human metabolite
CHEBI:17203	CHEBI:26271	is_a	L-proline	proline
CHEBI:17203	CHEBI:15705	is_a	L-proline	L-alpha-amino acid
CHEBI:17203	CHEBI:27027	has_role	L-proline	micronutrient
CHEBI:17203	CHEBI:50733	has_role	L-proline	nutraceutical
CHEBI:17203	CHEBI:84735	has_role	L-proline	algal metabolite
CHEBI:17203	CHEBI:75772	has_role	L-proline	Saccharomyces cerevisiae metabolite
CHEBI:17203	CHEBI:76971	has_role	L-proline	Escherichia coli metabolite
CHEBI:17203	CHEBI:75771	has_role	L-proline	mouse metabolite
CHEBI:17203	CHEBI:23366	has_role	L-proline	compatible osmolytes
CHEBI:17203	CHEBI:24318	is_a	L-proline	glutamine family amino acid
CHEBI:17203	CHEBI:83813	is_a	L-proline	proteinogenic amino acid
CHEBI:38633	CHEBI:38632	is_a	sodium channel blocker	membrane transport modulator
CHEBI:8428	CHEBI:38633	has_role	procainamide	sodium channel blocker
CHEBI:8428	CHEBI:38070	has_role	procainamide	anti-arrhythmia drug
CHEBI:8428	CHEBI:50427	has_role	procainamide	platelet aggregation inhibitor
CHEBI:8428	CHEBI:22702	is_a	procainamide	benzamides
CHEBI:35420	CHEBI:59696	is_a	pregnenolone sulfate	steroid sulfate oxoanion
CHEBI:35420	CHEBI:77194	has_role	pregnenolone sulfate	EC 2.7.1.33 (pantothenate kinase) inhibitor
CHEBI:35420	CHEBI:77746	has_role	pregnenolone sulfate	human metabolite
CHEBI:35420	CHEBI:16158	is_a	pregnenolone sulfate	steroid sulfate
CHEBI:63618	CHEBI:87631	is_a	pravastatin	statin
CHEBI:63618	CHEBI:72588	is_a	pravastatin	semisynthetic derivative
CHEBI:63618	CHEBI:25384	is_a	pravastatin	monocarboxylic acid
CHEBI:63618	CHEBI:25212	has_role	pravastatin	metabolite
CHEBI:63618	CHEBI:35821	has_role	pravastatin	anticholesteremic drug
CHEBI:63618	CHEBI:35703	has_role	pravastatin	xenobiotic
CHEBI:63618	CHEBI:78298	has_role	pravastatin	environmental contaminant
CHEBI:63618	CHEBI:61355	is_a	pravastatin	3-hydroxy carboxylic acid
CHEBI:63618	CHEBI:35868	is_a	pravastatin	hydroxy monocarboxylic acid
CHEBI:63618	CHEBI:33308	is_a	pravastatin	carboxylic ester
CHEBI:63618	CHEBI:35681	is_a	pravastatin	secondary alcohol
CHEBI:63618	CHEBI:36785	is_a	pravastatin	carbobicyclic compound
CHEBI:88061	CHEBI:50047	is_a	polyamine	organic amino compound
CHEBI:8356	CHEBI:88061	is_a	pramipexole	polyamine
CHEBI:8356	CHEBI:27171	is_a	pramipexole	organic heterobicyclic compound
CHEBI:8356	CHEBI:38106	is_a	pramipexole	organosulfur heterocyclic compound
CHEBI:8356	CHEBI:38101	is_a	pramipexole	organonitrogen heterocyclic compound
CHEBI:8356	CHEBI:35274	is_a	pramipexole	ammonium ion derivative
CHEBI:8356	CHEBI:48560	is_a	pramipexole	dopaminergic agent
CHEBI:66956	CHEBI:23888	is_a	antidyskinesia agent	drug
CHEBI:8356	CHEBI:66956	is_a	pramipexole	antidyskinesia agent
CHEBI:8356	CHEBI:66956	has_role	pramipexole	antidyskinesia agent
CHEBI:8356	CHEBI:48578	has_role	pramipexole	radical scavenger
CHEBI:26078	CHEBI:24834	is_a	phosphoric acid	inorganic anion
CHEBI:26078	CHEBI:33408	is_a	phosphoric acid	pnictogen oxoacid
CHEBI:26078	CHEBI:36360	is_a	phosphoric acid	phosphorus oxoacids and derivatives
CHEBI:33287	CHEBI:33286	is_a	fertilizer	agrochemical
CHEBI:26078	CHEBI:33459	is_a	phosphoric acid	pnictogen oxoanion
CHEBI:26078	CHEBI:26082	is_a	phosphoric acid	phosphorus molecular entity
CHEBI:26078	CHEBI:77746	has_role	phosphoric acid	human metabolite
CHEBI:26078	CHEBI:46787	has_role	phosphoric acid	solvent
CHEBI:26078	CHEBI:84735	has_role	phosphoric acid	algal metabolite
CHEBI:26078	CHEBI:33287	has_role	phosphoric acid	fertilizer
CHEBI:26078	CHEBI:79389	is_a	phosphoric acid	monovalent inorganic anion
CHEBI:26078	CHEBI:75772	has_role	phosphoric acid	Saccharomyces cerevisiae metabolite
CHEBI:26078	CHEBI:23357	has_role	phosphoric acid	cofactor
CHEBI:26078	CHEBI:79388	is_a	phosphoric acid	divalent inorganic anion
CHEBI:32020	CHEBI:33598	is_a	pitavastatin	carbocyclic compound
CHEBI:32020	CHEBI:36059	is_a	pitavastatin	hydroxy monocarboxylic acid anion
CHEBI:32020	CHEBI:22586	has_role	pitavastatin	antioxidant
CHEBI:32020	CHEBI:26513	is_a	pitavastatin	quinolines
CHEBI:32020	CHEBI:35972	is_a	pitavastatin	dihydroxy monocarboxylic acid
CHEBI:32020	CHEBI:87635	is_a	pitavastatin	statin (synthetic)
CHEBI:32020	CHEBI:83575	is_a	pitavastatin	monofluorobenzenes
CHEBI:73690	CHEBI:15705	is_a	erythrose 4-phosphate/phosphoenolpyruvate family amino acid	L-alpha-amino acid
CHEBI:73690	CHEBI:83813	is_a	erythrose 4-phosphate/phosphoenolpyruvate family amino acid	proteinogenic amino acid
CHEBI:17295	CHEBI:35238	is_a	L-phenylalanine	amino acid zwitterion
CHEBI:17295	CHEBI:76971	has_role	L-phenylalanine	Escherichia coli metabolite
CHEBI:17295	CHEBI:75772	has_role	L-phenylalanine	Saccharomyces cerevisiae metabolite
CHEBI:17295	CHEBI:76924	has_role	L-phenylalanine	plant metabolite
CHEBI:17295	CHEBI:33719	is_a	L-phenylalanine	alpha-amino-acid cation
CHEBI:17295	CHEBI:83056	has_role	L-phenylalanine	Daphnia magna metabolite
CHEBI:17295	CHEBI:33704	is_a	L-phenylalanine	alpha-amino acid
CHEBI:17295	CHEBI:33856	is_a	L-phenylalanine	aromatic amino acid
CHEBI:17295	CHEBI:15705	is_a	L-phenylalanine	L-alpha-amino acid
CHEBI:17295	CHEBI:50733	has_role	L-phenylalanine	nutraceutical
CHEBI:17295	CHEBI:27027	has_role	L-phenylalanine	micronutrient
CHEBI:17295	CHEBI:84735	has_role	L-phenylalanine	algal metabolite
CHEBI:17295	CHEBI:75771	has_role	L-phenylalanine	mouse metabolite
CHEBI:17295	CHEBI:76967	has_role	L-phenylalanine	human xenobiotic metabolite
CHEBI:17295	CHEBI:63332	has_role	L-phenylalanine	EC 3.1.3.1 (alkaline phosphatase) inhibitor
CHEBI:17295	CHEBI:73690	is_a	L-phenylalanine	erythrose 4-phosphate/phosphoenolpyruvate family amino acid
CHEBI:17295	CHEBI:83813	is_a	L-phenylalanine	proteinogenic amino acid
CHEBI:7956	CHEBI:13643	is_a	penciclovir	glycol
CHEBI:7956	CHEBI:36044	has_role	penciclovir	antiviral drug
CHEBI:7956	CHEBI:20702	is_a	penciclovir	2-aminopurines
CHEBI:49807	CHEBI:33582	is_a	lead(2+)	carbon group molecular entity
CHEBI:49807	CHEBI:36914	is_a	lead(2+)	inorganic ion
CHEBI:49807	CHEBI:25213	is_a	lead(2+)	metal cation
CHEBI:49807	CHEBI:23357	has_role	lead(2+)	cofactor
CHEBI:49807	CHEBI:60240	is_a	lead(2+)	divalent metal cation
CHEBI:49807	CHEBI:30412	is_a	lead(2+)	monoatomic dication
CHEBI:34905	CHEBI:24527	has_role	paraquat	herbicide
CHEBI:34905	CHEBI:25697	is_a	paraquat	organic cation
CHEBI:53758	CHEBI:35274	is_a	PAP	ammonium ion derivative
CHEBI:53758	CHEBI:25697	is_a	PAP	organic cation
CHEBI:53758	CHEBI:50995	is_a	PAP	secondary amino compound
CHEBI:53758	CHEBI:32952	is_a	PAP	amine
CHEBI:23824	CHEBI:26191	is_a	diol	polyol
CHEBI:13643	CHEBI:23824	is_a	glycol	diol
CHEBI:53758	CHEBI:13643	is_a	PAP	glycol
CHEBI:7916	CHEBI:83812	is_a	pantothenic acid	non-proteinogenic amino acid derivative
CHEBI:7916	CHEBI:23357	has_role	pantothenic acid	cofactor
CHEBI:7916	CHEBI:27314	has_role	pantothenic acid	water-soluble vitamin
CHEBI:7916	CHEBI:37622	is_a	pantothenic acid	carboxamide
CHEBI:7916	CHEBI:76924	has_role	pantothenic acid	plant metabolite
CHEBI:7916	CHEBI:84735	has_role	pantothenic acid	algal metabolite
CHEBI:7916	CHEBI:25384	is_a	pantothenic acid	monocarboxylic acid
CHEBI:15756	CHEBI:35366	is_a	hexadecanoic acid	fatty acid
CHEBI:15756	CHEBI:58953	is_a	hexadecanoic acid	saturated fatty acid anion
CHEBI:15756	CHEBI:76835	is_a	hexadecanoic acid	EC 1.1.1.* (oxidoreductase acting on donor CH-OH group, NAD(+) or NADP(+) acceptor) inhibitor
CHEBI:15756	CHEBI:76924	has_role	hexadecanoic acid	plant metabolite
CHEBI:15756	CHEBI:83056	has_role	hexadecanoic acid	Daphnia magna metabolite
CHEBI:15756	CHEBI:84735	has_role	hexadecanoic acid	algal metabolite
CHEBI:15756	CHEBI:15904	is_a	hexadecanoic acid	long-chain fatty acid
CHEBI:15756	CHEBI:39418	is_a	hexadecanoic acid	straight-chain saturated fatty acid
CHEBI:15756	CHEBI:77746	has_role	hexadecanoic acid	human metabolite
CHEBI:15756	CHEBI:75772	has_role	hexadecanoic acid	Saccharomyces cerevisiae metabolite
CHEBI:82914	CHEBI:37919	is_a	p-cresol sulfate	aryl sulfate
CHEBI:82914	CHEBI:77746	has_role	p-cresol sulfate	human metabolite
CHEBI:82914	CHEBI:64584	has_role	p-cresol sulfate	uremic toxin
CHEBI:82914	CHEBI:25212	is_a	p-cresol sulfate	metabolite
CHEBI:64584	CHEBI:27026	is_a	uremic toxin	toxin
CHEBI:30744	CHEBI:25212	has_role	oxaloacetic acid	metabolite
CHEBI:30744	CHEBI:36145	is_a	oxaloacetic acid	oxo dicarboxylic acid
CHEBI:30744	CHEBI:61336	is_a	oxaloacetic acid	C4-dicarboxylate
CHEBI:30744	CHEBI:77746	has_role	oxaloacetic acid	human metabolite
CHEBI:30744	CHEBI:75772	has_role	oxaloacetic acid	Saccharomyces cerevisiae metabolite
CHEBI:31941	CHEBI:35610	has_role	oxaliplatin	antineoplastic agent
CHEBI:31941	CHEBI:25435	has_role	oxaliplatin	mutagen
CHEBI:31941	CHEBI:33862	is_a	oxaliplatin	platinum coordination entity
CHEBI:16995	CHEBI:77746	has_role	oxalic acid	human metabolite
CHEBI:16995	CHEBI:76924	has_role	oxalic acid	plant metabolite
CHEBI:16995	CHEBI:28965	is_a	oxalic acid	dicarboxylic acid dianion
CHEBI:16995	CHEBI:35695	is_a	oxalic acid	dicarboxylic acid monoanion
CHEBI:16995	CHEBI:84735	has_role	oxalic acid	algal metabolite
CHEBI:16995	CHEBI:28383	is_a	oxalic acid	alpha,omega-dicarboxylic acid
CHEBI:16995	CHEBI:35692	is_a	oxalic acid	dicarboxylic acid
CHEBI:472805	CHEBI:36841	is_a	ouabain	11-hydroxy steroid
CHEBI:472805	CHEBI:35350	is_a	ouabain	hydroxy steroid
CHEBI:472805	CHEBI:136889	is_a	ouabain	5beta steroid
CHEBI:472805	CHEBI:35315	is_a	ouabain	deoxy hexoside
CHEBI:472805	CHEBI:38632	is_a	ouabain	membrane transport modulator
CHEBI:472805	CHEBI:76775	is_a	ouabain	EC 3.1.3.* (phosphoric monoester hydrolase) inhibitor
CHEBI:472805	CHEBI:71300	is_a	ouabain	EC 2.* (transferase) inhibitor
CHEBI:472805	CHEBI:76895	is_a	ouabain	EC 3.6.3.* (acid anhydride hydrolase catalysing transmembrane movement of substances) inhibitor
CHEBI:472805	CHEBI:63510	has_role	ouabain	EC 3.6.3.9 (Na(+)/K(+)-transporting ATPase) inhibitor
CHEBI:472805	CHEBI:76924	has_role	ouabain	plant metabolite
CHEBI:472805	CHEBI:38147	has_role	ouabain	cardiotonic drug
CHEBI:472805	CHEBI:38070	has_role	ouabain	anti-arrhythmia drug
CHEBI:472805	CHEBI:38092	is_a	ouabain	cardenolide glycoside
CHEBI:472805	CHEBI:26764	is_a	ouabain	steroid hormone
CHEBI:15729	CHEBI:77746	has_role	L-ornithine	human metabolite
CHEBI:15729	CHEBI:15705	is_a	L-ornithine	L-alpha-amino acid
CHEBI:15729	CHEBI:33704	is_a	L-ornithine	alpha-amino acid
CHEBI:15729	CHEBI:83056	has_role	L-ornithine	Daphnia magna metabolite
CHEBI:15729	CHEBI:84735	has_role	L-ornithine	algal metabolite
CHEBI:15729	CHEBI:76971	has_role	L-ornithine	Escherichia coli metabolite
CHEBI:15729	CHEBI:83925	is_a	L-ornithine	non-proteinogenic alpha-amino acid
CHEBI:15729	CHEBI:75772	has_role	L-ornithine	Saccharomyces cerevisiae metabolite
CHEBI:15729	CHEBI:33719	is_a	L-ornithine	alpha-amino-acid cation
CHEBI:15729	CHEBI:26167	is_a	L-ornithine	polar amino acid
CHEBI:15729	CHEBI:62868	has_role	L-ornithine	hepatoprotective agent
CHEBI:15729	CHEBI:75771	has_role	L-ornithine	mouse metabolite
CHEBI:15729	CHEBI:83822	is_a	L-ornithine	non-proteinogenic L-alpha-amino acid
CHEBI:48420	CHEBI:68452	is_a	biphenylyltetrazole	azole
CHEBI:48420	CHEBI:33595	is_a	biphenylyltetrazole	cyclic compound
CHEBI:48420	CHEBI:33659	is_a	biphenylyltetrazole	organic aromatic compound
CHEBI:48420	CHEBI:33836	is_a	biphenylyltetrazole	benzenoid aromatic compound
CHEBI:61016	CHEBI:49020	is_a	angiotensin receptor antagonist	hormone antagonist
CHEBI:48416	CHEBI:35674	has_role	olmesartan	antihypertensive agent
CHEBI:48416	CHEBI:61016	has_role	olmesartan	angiotensin receptor antagonist
CHEBI:48416	CHEBI:48420	is_a	olmesartan	biphenylyltetrazole
CHEBI:16196	CHEBI:27208	is_a	oleic acid	unsaturated fatty acid
CHEBI:16196	CHEBI:15904	is_a	oleic acid	long-chain fatty acid
CHEBI:16196	CHEBI:53339	is_a	oleic acid	olefinic fatty acid
CHEBI:16196	CHEBI:76924	has_role	oleic acid	plant metabolite
CHEBI:16196	CHEBI:76760	is_a	oleic acid	EC 3.1.* (ester hydrolase) inhibitor
CHEBI:16196	CHEBI:76971	has_role	oleic acid	Escherichia coli metabolite
CHEBI:16196	CHEBI:83038	has_role	oleic acid	Daphnia galeata metabolite
CHEBI:16196	CHEBI:46787	has_role	oleic acid	solvent
CHEBI:16196	CHEBI:22586	has_role	oleic acid	antioxidant
CHEBI:16196	CHEBI:75771	has_role	oleic acid	mouse metabolite
CHEBI:16196	CHEBI:75772	has_role	oleic acid	Saccharomyces cerevisiae metabolite
CHEBI:15377	CHEBI:24651	is_a	water	hydroxides
CHEBI:15377	CHEBI:24835	is_a	water	inorganic molecular entity
CHEBI:15377	CHEBI:51086	is_a	water	chemical role
CHEBI:15377	CHEBI:48354	is_a	water	polar solvent
CHEBI:15377	CHEBI:39142	is_a	water	Bronsted base
CHEBI:15377	CHEBI:48356	is_a	water	protic solvent
CHEBI:15377	CHEBI:33242	is_a	water	inorganic hydride
CHEBI:15377	CHEBI:33304	is_a	water	chalcogen molecular entity
CHEBI:15377	CHEBI:50313	is_a	water	onium cation
CHEBI:15377	CHEBI:77746	has_role	water	human metabolite
CHEBI:15377	CHEBI:75772	has_role	water	Saccharomyces cerevisiae metabolite
CHEBI:15377	CHEBI:76971	has_role	water	Escherichia coli metabolite
CHEBI:15377	CHEBI:75771	has_role	water	mouse metabolite
CHEBI:15377	CHEBI:37176	is_a	water	mononuclear parent hydride
CHEBI:84144	CHEBI:25985	is_a	L-phenylalanine derivative	phenylalanine derivative
CHEBI:84144	CHEBI:83811	is_a	L-phenylalanine derivative	proteinogenic amino acid derivative
CHEBI:7719	CHEBI:21644	is_a	ochratoxin A	N-acyl-L-amino acid
CHEBI:7719	CHEBI:84144	is_a	ochratoxin A	L-phenylalanine derivative
CHEBI:22727	CHEBI:38104	is_a	benzopyran	oxacycle
CHEBI:22727	CHEBI:38166	is_a	benzopyran	organic heteropolycyclic compound
CHEBI:7719	CHEBI:22727	is_a	ochratoxin A	benzopyran
CHEBI:25985	CHEBI:83821	is_a	phenylalanine derivative	amino acid derivative
CHEBI:7719	CHEBI:38215	has_role	ochratoxin A	calcium channel blocker
CHEBI:7719	CHEBI:25442	has_role	ochratoxin A	mycotoxin
CHEBI:7719	CHEBI:61015	has_role	ochratoxin A	nephrotoxin
CHEBI:7719	CHEBI:50903	has_role	ochratoxin A	carcinogenic agent
CHEBI:7719	CHEBI:50905	has_role	ochratoxin A	teratogenic agent
CHEBI:7719	CHEBI:76956	has_role	ochratoxin A	Aspergillus metabolite
CHEBI:7719	CHEBI:76964	has_role	ochratoxin A	Penicillium metabolite
CHEBI:7719	CHEBI:25985	is_a	ochratoxin A	phenylalanine derivative
CHEBI:7719	CHEBI:36683	is_a	ochratoxin A	organochlorine compound
CHEBI:7719	CHEBI:29347	is_a	ochratoxin A	monocarboxylic acid amide
CHEBI:18357	CHEBI:76967	has_role	(R)-noradrenaline	human xenobiotic metabolite
CHEBI:18357	CHEBI:33567	is_a	(R)-noradrenaline	catecholamine
CHEBI:18357	CHEBI:77746	has_role	(R)-noradrenaline	human metabolite
CHEBI:18357	CHEBI:25697	is_a	(R)-noradrenaline	organic cation
CHEBI:18357	CHEBI:35274	is_a	(R)-noradrenaline	ammonium ion derivative
CHEBI:18357	CHEBI:50514	has_role	(R)-noradrenaline	vasoconstrictor agent
CHEBI:18357	CHEBI:35569	has_role	(R)-noradrenaline	alpha-adrenergic agonist
CHEBI:18357	CHEBI:35524	has_role	(R)-noradrenaline	sympathomimetic agent
CHEBI:18357	CHEBI:75771	has_role	(R)-noradrenaline	mouse metabolite
CHEBI:18357	CHEBI:25512	has_role	(R)-noradrenaline	neurotransmitter
CHEBI:48107	CHEBI:51143	is_a	nitric acid	nitrogen molecular entity
CHEBI:33459	CHEBI:35406	is_a	pnictogen oxoanion	oxoanion
CHEBI:33459	CHEBI:33302	is_a	pnictogen oxoanion	pnictogen molecular entity
CHEBI:48107	CHEBI:33459	is_a	nitric acid	pnictogen oxoanion
CHEBI:33408	CHEBI:138103	has_role	pnictogen oxoacid	inorganic acid
CHEBI:33408	CHEBI:24833	is_a	pnictogen oxoacid	oxoacid
CHEBI:33408	CHEBI:33302	is_a	pnictogen oxoacid	pnictogen molecular entity
CHEBI:48107	CHEBI:33408	is_a	nitric acid	pnictogen oxoacid
CHEBI:48107	CHEBI:48356	has_role	nitric acid	protic solvent
CHEBI:48107	CHEBI:33893	has_role	nitric acid	reagent
CHEBI:48107	CHEBI:79389	is_a	nitric acid	monovalent inorganic anion
CHEBI:15940	CHEBI:26421	is_a	nicotinic acid	pyridines
CHEBI:15940	CHEBI:22315	is_a	nicotinic acid	alkaloid
CHEBI:15940	CHEBI:25384	is_a	nicotinic acid	monocarboxylic acid
CHEBI:15940	CHEBI:91007	is_a	nicotinic acid	aromatic carboxylate
CHEBI:15940	CHEBI:76807	is_a	nicotinic acid	EC 3.5.1.* (non-peptide linear amide C-N hydrolase) inhibitor
CHEBI:15940	CHEBI:50247	has_role	nicotinic acid	antidote
CHEBI:15940	CHEBI:35679	has_role	nicotinic acid	antilipemic drug
CHEBI:15940	CHEBI:35620	has_role	nicotinic acid	vasodilator agent
CHEBI:15940	CHEBI:25212	has_role	nicotinic acid	metabolite
CHEBI:15940	CHEBI:75769	has_role	nicotinic acid	B vitamin
CHEBI:15940	CHEBI:76971	has_role	nicotinic acid	Escherichia coli metabolite
CHEBI:15940	CHEBI:75771	has_role	nicotinic acid	mouse metabolite
CHEBI:15940	CHEBI:75772	has_role	nicotinic acid	Saccharomyces cerevisiae metabolite
CHEBI:16171	CHEBI:77746	has_role	NMN zwitterion	human metabolite
CHEBI:16171	CHEBI:75772	has_role	NMN zwitterion	Saccharomyces cerevisiae metabolite
CHEBI:16171	CHEBI:26561	is_a	NMN zwitterion	ribonucleotide
CHEBI:16171	CHEBI:25527	is_a	NMN zwitterion	nicotinamide nucleotide
CHEBI:16171	CHEBI:76971	has_role	NMN zwitterion	Escherichia coli metabolite
CHEBI:16171	CHEBI:75771	has_role	NMN zwitterion	mouse metabolite
CHEBI:49786	CHEBI:36914	is_a	nickel(2+)	inorganic ion
CHEBI:49786	CHEBI:23357	has_role	nickel(2+)	cofactor
CHEBI:49786	CHEBI:33515	is_a	nickel(2+)	transition element cation
CHEBI:49786	CHEBI:50904	has_role	nickel(2+)	allergen
CHEBI:49786	CHEBI:25213	is_a	nickel(2+)	metal cation
CHEBI:49786	CHEBI:60240	is_a	nickel(2+)	divalent metal cation
CHEBI:49786	CHEBI:30412	is_a	nickel(2+)	monoatomic dication
CHEBI:16134	CHEBI:35106	is_a	ammonia	nitrogen hydride
CHEBI:16134	CHEBI:33232	is_a	ammonia	application
CHEBI:16134	CHEBI:76807	is_a	ammonia	EC 3.5.1.* (non-peptide linear amide C-N hydrolase) inhibitor
CHEBI:16134	CHEBI:22695	is_a	ammonia	base
CHEBI:16134	CHEBI:17891	is_a	ammonia	donor
CHEBI:16134	CHEBI:33893	is_a	ammonia	reagent
CHEBI:79388	CHEBI:24834	is_a	divalent inorganic anion	inorganic anion
CHEBI:33242	CHEBI:24835	is_a	inorganic hydride	inorganic molecular entity
CHEBI:33242	CHEBI:33692	is_a	inorganic hydride	hydrides
CHEBI:35106	CHEBI:33302	is_a	nitrogen hydride	pnictogen molecular entity
CHEBI:35106	CHEBI:33242	is_a	nitrogen hydride	inorganic hydride
CHEBI:35106	CHEBI:51143	is_a	nitrogen hydride	nitrogen molecular entity
CHEBI:16134	CHEBI:79388	is_a	ammonia	divalent inorganic anion
CHEBI:16134	CHEBI:79389	is_a	ammonia	monovalent inorganic anion
CHEBI:16134	CHEBI:50910	has_role	ammonia	neurotoxin
CHEBI:16134	CHEBI:25212	has_role	ammonia	metabolite
CHEBI:16134	CHEBI:75771	has_role	ammonia	mouse metabolite
CHEBI:16134	CHEBI:37176	is_a	ammonia	mononuclear parent hydride
CHEBI:16134	CHEBI:138675	is_a	ammonia	gas molecular entity
CHEBI:16134	CHEBI:77746	has_role	ammonia	human metabolite
CHEBI:16134	CHEBI:75772	has_role	ammonia	Saccharomyces cerevisiae metabolite
CHEBI:16134	CHEBI:76971	has_role	ammonia	Escherichia coli metabolite
CHEBI:16134	CHEBI:23357	has_role	ammonia	cofactor
CHEBI:16134	CHEBI:50313	is_a	ammonia	onium cation
CHEBI:16134	CHEBI:60242	is_a	ammonia	monovalent inorganic cation
CHEBI:44215	CHEBI:25524	is_a	NAD zwitterion	NAD(P)
CHEBI:44215	CHEBI:15339	is_a	NAD zwitterion	acceptor
CHEBI:44215	CHEBI:77746	has_role	NAD zwitterion	human metabolite
CHEBI:44215	CHEBI:75772	has_role	NAD zwitterion	Saccharomyces cerevisiae metabolite
CHEBI:44215	CHEBI:23357	has_role	NAD zwitterion	cofactor
CHEBI:44215	CHEBI:58945	is_a	NAD zwitterion	organophosphate oxoanion
CHEBI:25527	CHEBI:36976	is_a	nicotinamide nucleotide	nucleotide
CHEBI:25527	CHEBI:26421	is_a	nicotinamide nucleotide	pyridines
CHEBI:25524	CHEBI:25527	is_a	NAD(P)	nicotinamide nucleotide
CHEBI:25524	CHEBI:47885	is_a	NAD(P)	dinucleotide
CHEBI:25524	CHEBI:23354	has_role	NAD(P)	coenzyme
CHEBI:44215	CHEBI:78675	has_role	NAD zwitterion	fundamental metabolite
CHEBI:44215	CHEBI:76971	has_role	NAD zwitterion	Escherichia coli metabolite
CHEBI:44215	CHEBI:75771	has_role	NAD zwitterion	mouse metabolite
CHEBI:29101	CHEBI:33296	is_a	sodium(1+)	alkali metal molecular entity
CHEBI:29101	CHEBI:77746	has_role	sodium(1+)	human metabolite
CHEBI:29101	CHEBI:23357	has_role	sodium(1+)	cofactor
CHEBI:29101	CHEBI:33504	is_a	sodium(1+)	alkali metal cation
CHEBI:29101	CHEBI:60242	is_a	sodium(1+)	monovalent inorganic cation
CHEBI:29101	CHEBI:25414	is_a	sodium(1+)	monoatomic monocation
CHEBI:16797	CHEBI:77746	has_role	1-methylnicotinamide	human metabolite
CHEBI:16797	CHEBI:75772	has_role	1-methylnicotinamide	Saccharomyces cerevisiae metabolite
CHEBI:16797	CHEBI:75771	has_role	1-methylnicotinamide	mouse metabolite
CHEBI:16797	CHEBI:50334	is_a	1-methylnicotinamide	pyridinium ion
CHEBI:86349	CHEBI:77746	has_role	N-carbamoylglutamic acid	human metabolite
CHEBI:86349	CHEBI:24315	is_a	N-carbamoylglutamic acid	glutamic acid derivative
CHEBI:86349	CHEBI:47857	is_a	N-carbamoylglutamic acid	ureas
CHEBI:22160	CHEBI:37622	is_a	acetamides	carboxamide
CHEBI:17533	CHEBI:83821	is_a	N-acetyl-L-glutamic acid	amino acid derivative
CHEBI:17533	CHEBI:51569	is_a	N-acetyl-L-glutamic acid	N-acyl-amino acid
CHEBI:17533	CHEBI:22160	is_a	N-acetyl-L-glutamic acid	acetamides
CHEBI:17533	CHEBI:21644	is_a	N-acetyl-L-glutamic acid	N-acyl-L-amino acid
CHEBI:17533	CHEBI:75772	has_role	N-acetyl-L-glutamic acid	Saccharomyces cerevisiae metabolite
CHEBI:17533	CHEBI:77746	has_role	N-acetyl-L-glutamic acid	human metabolite
CHEBI:17533	CHEBI:21650	is_a	N-acetyl-L-glutamic acid	N-acyl-L-glutamic acid
CHEBI:17533	CHEBI:48927	is_a	N-acetyl-L-glutamic acid	N-acyl-L-alpha-amino acid
CHEBI:17533	CHEBI:28965	is_a	N-acetyl-L-glutamic acid	dicarboxylic acid dianion
CHEBI:17268	CHEBI:26191	is_a	myo-inositol	polyol
CHEBI:26191	CHEBI:33822	is_a	polyol	organic hydroxy compound
CHEBI:17268	CHEBI:76760	is_a	myo-inositol	EC 3.1.* (ester hydrolase) inhibitor
CHEBI:25728	CHEBI:24432	is_a	osmolyte	biological role
CHEBI:23366	CHEBI:25728	is_a	compatible osmolytes	osmolyte
CHEBI:17268	CHEBI:23366	has_role	myo-inositol	compatible osmolytes
CHEBI:17268	CHEBI:33284	has_role	myo-inositol	nutrient
CHEBI:17268	CHEBI:77746	has_role	myo-inositol	human metabolite
CHEBI:17268	CHEBI:83056	has_role	myo-inositol	Daphnia magna metabolite
CHEBI:17268	CHEBI:75772	has_role	myo-inositol	Saccharomyces cerevisiae metabolite
CHEBI:17268	CHEBI:76971	has_role	myo-inositol	Escherichia coli metabolite
CHEBI:17268	CHEBI:75771	has_role	myo-inositol	mouse metabolite
CHEBI:29035	CHEBI:33676	is_a	manganese(2+)	d-block molecular entity
CHEBI:29035	CHEBI:33497	is_a	manganese(2+)	transition element molecular entity
CHEBI:29035	CHEBI:33515	is_a	manganese(2+)	transition element cation
CHEBI:29035	CHEBI:23357	has_role	manganese(2+)	cofactor
CHEBI:29035	CHEBI:60240	is_a	manganese(2+)	divalent metal cation
CHEBI:29035	CHEBI:30412	is_a	manganese(2+)	monoatomic dication
CHEBI:18420	CHEBI:33299	is_a	magnesium(2+)	alkaline earth molecular entity
CHEBI:18420	CHEBI:33513	is_a	magnesium(2+)	alkaline earth cation
CHEBI:18420	CHEBI:23357	has_role	magnesium(2+)	cofactor
CHEBI:18420	CHEBI:60240	is_a	magnesium(2+)	divalent metal cation
CHEBI:18420	CHEBI:30412	is_a	magnesium(2+)	monoatomic dication
CHEBI:50177	CHEBI:23888	is_a	dermatologic drug	drug
CHEBI:44185	CHEBI:23888	is_a	methotrexate	drug
CHEBI:44185	CHEBI:76725	is_a	methotrexate	EC 1.* (oxidoreductase) inhibitor
CHEBI:44185	CHEBI:35221	is_a	methotrexate	antimetabolite
CHEBI:44185	CHEBI:28965	is_a	methotrexate	dicarboxylic acid dianion
CHEBI:44185	CHEBI:35695	is_a	methotrexate	dicarboxylic acid monoanion
CHEBI:44185	CHEBI:35610	has_role	methotrexate	antineoplastic agent
CHEBI:44185	CHEBI:35842	has_role	methotrexate	antirheumatic drug
CHEBI:44185	CHEBI:59517	has_role	methotrexate	DNA synthesis inhibitor
CHEBI:44185	CHEBI:50177	has_role	methotrexate	dermatologic drug
CHEBI:44185	CHEBI:35221	has_role	methotrexate	antimetabolite
CHEBI:44185	CHEBI:35705	has_role	methotrexate	immunosuppressive agent
CHEBI:44185	CHEBI:26373	is_a	methotrexate	pteridines
CHEBI:44185	CHEBI:29347	is_a	methotrexate	monocarboxylic acid amide
CHEBI:44185	CHEBI:35692	is_a	methotrexate	dicarboxylic acid
CHEBI:50247	CHEBI:50267	is_a	antidote	protective agent
CHEBI:16643	CHEBI:50247	is_a	L-methionine	antidote
CHEBI:16643	CHEBI:76971	has_role	L-methionine	Escherichia coli metabolite
CHEBI:16643	CHEBI:75772	has_role	L-methionine	Saccharomyces cerevisiae metabolite
CHEBI:16643	CHEBI:35238	is_a	L-methionine	amino acid zwitterion
CHEBI:16643	CHEBI:33719	is_a	L-methionine	alpha-amino-acid cation
CHEBI:16643	CHEBI:76924	has_role	L-methionine	plant metabolite
CHEBI:16643	CHEBI:83056	has_role	L-methionine	Daphnia magna metabolite
CHEBI:16643	CHEBI:84735	has_role	L-methionine	algal metabolite
CHEBI:16643	CHEBI:33704	is_a	L-methionine	alpha-amino acid
CHEBI:16643	CHEBI:26834	is_a	L-methionine	sulfur-containing amino acid
CHEBI:16643	CHEBI:50733	has_role	L-methionine	nutraceutical
CHEBI:16643	CHEBI:27027	has_role	L-methionine	micronutrient
CHEBI:16643	CHEBI:77746	has_role	L-methionine	human metabolite
CHEBI:16643	CHEBI:75771	has_role	L-methionine	mouse metabolite
CHEBI:16643	CHEBI:22658	is_a	L-methionine	aspartate family amino acid
CHEBI:16643	CHEBI:83813	is_a	L-methionine	proteinogenic amino acid
CHEBI:16643	CHEBI:15705	is_a	L-methionine	L-alpha-amino acid
CHEBI:6801	CHEBI:60251	is_a	metformin	guanidinium ion
CHEBI:6801	CHEBI:35526	has_role	metformin	hypoglycemic agent
CHEBI:6801	CHEBI:35703	has_role	metformin	xenobiotic
CHEBI:6801	CHEBI:78298	has_role	metformin	environmental contaminant
CHEBI:6801	CHEBI:24436	is_a	metformin	guanidines
CHEBI:59414	CHEBI:50846	is_a	muramyl dipeptide	immunomodulator
CHEBI:59414	CHEBI:60809	is_a	muramyl dipeptide	adjuvant
CHEBI:59414	CHEBI:24396	is_a	muramyl dipeptide	glycopeptide
CHEBI:37684	CHEBI:78675	has_role	mannose	fundamental metabolite
CHEBI:37684	CHEBI:33917	is_a	mannose	aldohexose
CHEBI:6650	CHEBI:35692	is_a	malic acid	dicarboxylic acid
CHEBI:6650	CHEBI:78675	has_role	malic acid	fundamental metabolite
CHEBI:6650	CHEBI:61336	is_a	malic acid	C4-dicarboxylate
CHEBI:6650	CHEBI:64049	has_role	malic acid	food acidity regulator
CHEBI:18019	CHEBI:77746	has_role	L-lysine	human metabolite
CHEBI:18019	CHEBI:15705	is_a	L-lysine	L-alpha-amino acid
CHEBI:18019	CHEBI:76971	has_role	L-lysine	Escherichia coli metabolite
CHEBI:18019	CHEBI:75772	has_role	L-lysine	Saccharomyces cerevisiae metabolite
CHEBI:18019	CHEBI:76924	has_role	L-lysine	plant metabolite
CHEBI:18019	CHEBI:26167	is_a	L-lysine	polar amino acid
CHEBI:18019	CHEBI:25696	is_a	L-lysine	organic anion
CHEBI:18019	CHEBI:33709	is_a	L-lysine	amino acid
CHEBI:18019	CHEBI:33719	is_a	L-lysine	alpha-amino-acid cation
CHEBI:18019	CHEBI:83056	has_role	L-lysine	Daphnia magna metabolite
CHEBI:18019	CHEBI:33704	is_a	L-lysine	alpha-amino acid
CHEBI:18019	CHEBI:27027	has_role	L-lysine	micronutrient
CHEBI:18019	CHEBI:50733	has_role	L-lysine	nutraceutical
CHEBI:18019	CHEBI:35623	has_role	L-lysine	anticonvulsant
CHEBI:18019	CHEBI:84735	has_role	L-lysine	algal metabolite
CHEBI:18019	CHEBI:75771	has_role	L-lysine	mouse metabolite
CHEBI:18019	CHEBI:22658	is_a	L-lysine	aspartate family amino acid
CHEBI:18019	CHEBI:83813	is_a	L-lysine	proteinogenic amino acid
CHEBI:61872	CHEBI:90799	is_a	L-lysyl-L-alanine	dipeptide zwitterion
CHEBI:25078	CHEBI:51086	is_a	luciferin	chemical role
CHEBI:25078	CHEBI:52206	is_a	luciferin	biochemical role
CHEBI:18946	CHEBI:25000	is_a	delta-lactone	lactone
CHEBI:36785	CHEBI:33635	is_a	carbobicyclic compound	polycyclic compound
CHEBI:36785	CHEBI:33597	is_a	carbobicyclic compound	homocyclic compound
CHEBI:36785	CHEBI:33598	is_a	carbobicyclic compound	carbocyclic compound
CHEBI:36785	CHEBI:33636	is_a	carbobicyclic compound	bicyclic compound
CHEBI:40303	CHEBI:36785	is_a	lovastatin	carbobicyclic compound
CHEBI:40303	CHEBI:25212	has_role	lovastatin	metabolite
CHEBI:40303	CHEBI:87631	is_a	lovastatin	statin
CHEBI:76956	CHEBI:76946	is_a	Aspergillus metabolite	fungal metabolite
CHEBI:40303	CHEBI:76956	has_role	lovastatin	Aspergillus metabolite
CHEBI:40303	CHEBI:50266	has_role	lovastatin	prodrug
CHEBI:40303	CHEBI:35821	has_role	lovastatin	anticholesteremic drug
CHEBI:40303	CHEBI:35610	has_role	lovastatin	antineoplastic agent
CHEBI:40303	CHEBI:26188	is_a	lovastatin	polyketide
CHEBI:40303	CHEBI:18946	is_a	lovastatin	delta-lactone
CHEBI:40303	CHEBI:35748	is_a	lovastatin	fatty acid ester
CHEBI:16494	CHEBI:35366	is_a	lipoic acid	fatty acid
CHEBI:16494	CHEBI:33576	is_a	lipoic acid	sulfur-containing carboxylic acid
CHEBI:16494	CHEBI:5686	is_a	lipoic acid	heterocyclic compound
CHEBI:16494	CHEBI:38106	is_a	lipoic acid	organosulfur heterocyclic compound
CHEBI:16494	CHEBI:25693	is_a	lipoic acid	organic heteromonocyclic compound
CHEBI:16494	CHEBI:78675	has_role	lipoic acid	fundamental metabolite
CHEBI:16494	CHEBI:77746	has_role	lipoic acid	human metabolite
CHEBI:17351	CHEBI:77746	has_role	linoleic acid	human metabolite
CHEBI:17351	CHEBI:15904	is_a	linoleic acid	long-chain fatty acid
CHEBI:17351	CHEBI:26208	is_a	linoleic acid	polyunsaturated fatty acid
CHEBI:17351	CHEBI:59202	is_a	linoleic acid	straight-chain fatty acid
CHEBI:17351	CHEBI:53339	is_a	linoleic acid	olefinic fatty acid
CHEBI:17351	CHEBI:76924	has_role	linoleic acid	plant metabolite
CHEBI:17351	CHEBI:83038	has_role	linoleic acid	Daphnia galeata metabolite
CHEBI:17351	CHEBI:84735	has_role	linoleic acid	algal metabolite
CHEBI:17351	CHEBI:85234	has_role	linoleic acid	human blood serum metabolite
CHEBI:6456	CHEBI:23888	is_a	lidocaine	drug
CHEBI:6456	CHEBI:38070	has_role	lidocaine	anti-arrhythmia drug
CHEBI:6456	CHEBI:78298	has_role	lidocaine	environmental contaminant
CHEBI:6456	CHEBI:35703	has_role	lidocaine	xenobiotic
CHEBI:6456	CHEBI:88188	has_role	lidocaine	drug allergen
CHEBI:6456	CHEBI:29347	is_a	lidocaine	monocarboxylic acid amide
CHEBI:6456	CHEBI:50996	is_a	lidocaine	tertiary amino compound
CHEBI:6456	CHEBI:22712	is_a	lidocaine	benzenes
CHEBI:49713	CHEBI:60242	is_a	lithium(1+)	monovalent inorganic cation
CHEBI:49713	CHEBI:25414	is_a	lithium(1+)	monoatomic monocation
CHEBI:49713	CHEBI:33504	is_a	lithium(1+)	alkali metal cation
CHEBI:15650	CHEBI:35238	is_a	leukotriene E4	amino acid zwitterion
CHEBI:15650	CHEBI:26834	is_a	leukotriene E4	sulfur-containing amino acid
CHEBI:15650	CHEBI:83824	is_a	leukotriene E4	L-cysteine derivative
CHEBI:15650	CHEBI:16385	is_a	leukotriene E4	organic sulfide
CHEBI:15650	CHEBI:35692	is_a	leukotriene E4	dicarboxylic acid
CHEBI:15650	CHEBI:33709	is_a	leukotriene E4	amino acid
CHEBI:15650	CHEBI:77746	has_role	leukotriene E4	human metabolite
CHEBI:15650	CHEBI:25029	is_a	leukotriene E4	leukotriene
CHEBI:15650	CHEBI:35681	is_a	leukotriene E4	secondary alcohol
CHEBI:15650	CHEBI:83822	is_a	leukotriene E4	non-proteinogenic L-alpha-amino acid
CHEBI:134619	CHEBI:36963	is_a	leukotriene C3	organooxygen compound
CHEBI:134619	CHEBI:35352	is_a	leukotriene C3	organonitrogen compound
CHEBI:134619	CHEBI:33261	is_a	leukotriene C3	organosulfur compound
CHEBI:23899	CHEBI:33575	is_a	icosanoid	carboxylic acid
CHEBI:23899	CHEBI:61697	is_a	icosanoid	fatty acid derivative
CHEBI:25029	CHEBI:23899	is_a	leukotriene	icosanoid
CHEBI:134619	CHEBI:25029	is_a	leukotriene C3	leukotriene
CHEBI:134619	CHEBI:60334	is_a	leukotriene C3	peptide anion
CHEBI:134619	CHEBI:36300	is_a	leukotriene C3	tricarboxylic acid dianion
CHEBI:134619	CHEBI:75771	has_role	leukotriene C3	mouse metabolite
CHEBI:134619	CHEBI:86264	has_role	leukotriene C3	rat metabolite
CHEBI:134619	CHEBI:16385	is_a	leukotriene C3	organic sulfide
CHEBI:15603	CHEBI:35238	is_a	L-leucine	amino acid zwitterion
CHEBI:15603	CHEBI:76971	has_role	L-leucine	Escherichia coli metabolite
CHEBI:15603	CHEBI:75772	has_role	L-leucine	Saccharomyces cerevisiae metabolite
CHEBI:15603	CHEBI:76924	has_role	L-leucine	plant metabolite
CHEBI:15603	CHEBI:25017	is_a	L-leucine	leucine
CHEBI:15603	CHEBI:15705	is_a	L-leucine	L-alpha-amino acid
CHEBI:15603	CHEBI:77746	has_role	L-leucine	human metabolite
CHEBI:15603	CHEBI:84735	has_role	L-leucine	algal metabolite
CHEBI:15603	CHEBI:75771	has_role	L-leucine	mouse metabolite
CHEBI:15603	CHEBI:26463	is_a	L-leucine	pyruvate family amino acid
CHEBI:15603	CHEBI:83813	is_a	L-leucine	proteinogenic amino acid
CHEBI:73580	CHEBI:25212	has_role	Leu-Pro	metabolite
CHEBI:73580	CHEBI:90799	is_a	Leu-Pro	dipeptide zwitterion
CHEBI:63577	CHEBI:33261	is_a	lamivudine	organosulfur compound
CHEBI:63577	CHEBI:22587	is_a	lamivudine	antiviral agent
CHEBI:63577	CHEBI:53756	has_role	lamivudine	HIV-1 reverse transcriptase inhibitor
CHEBI:63577	CHEBI:36044	has_role	lamivudine	antiviral drug
CHEBI:63577	CHEBI:50904	has_role	lamivudine	allergen
CHEBI:63577	CHEBI:50266	has_role	lamivudine	prodrug
CHEBI:63577	CHEBI:59897	has_role	lamivudine	EC 2.7.7.49 (RNA-directed DNA polymerase) inhibitor
CHEBI:63577	CHEBI:15734	is_a	lamivudine	primary alcohol
CHEBI:63577	CHEBI:38104	is_a	lamivudine	oxacycle
CHEBI:63577	CHEBI:60783	is_a	lamivudine	nucleoside analogue
CHEBI:28358	CHEBI:35868	is_a	rac-lactic acid	hydroxy monocarboxylic acid
CHEBI:28358	CHEBI:83056	has_role	rac-lactic acid	Daphnia magna metabolite
CHEBI:28358	CHEBI:84735	has_role	rac-lactic acid	algal metabolite
CHEBI:60911	CHEBI:24431	is_a	racemate	chemical entity
CHEBI:28358	CHEBI:64049	has_role	rac-lactic acid	food acidity regulator
CHEBI:28358	CHEBI:60911	is_a	rac-lactic acid	racemate
CHEBI:28358	CHEBI:77746	has_role	rac-lactic acid	human metabolite
CHEBI:28358	CHEBI:76971	has_role	rac-lactic acid	Escherichia coli metabolite
CHEBI:28358	CHEBI:36059	is_a	rac-lactic acid	hydroxy monocarboxylic acid anion
CHEBI:27747	CHEBI:83925	is_a	L-homoarginine	non-proteinogenic alpha-amino acid
CHEBI:27747	CHEBI:83821	is_a	L-homoarginine	amino acid derivative
CHEBI:27747	CHEBI:83811	is_a	L-homoarginine	proteinogenic amino acid derivative
CHEBI:27747	CHEBI:60251	is_a	L-homoarginine	guanidinium ion
CHEBI:27747	CHEBI:63332	has_role	L-homoarginine	EC 3.1.3.1 (alkaline phosphatase) inhibitor
CHEBI:27747	CHEBI:77746	has_role	L-homoarginine	human metabolite
CHEBI:27747	CHEBI:76206	has_role	L-homoarginine	xenobiotic metabolite
CHEBI:27747	CHEBI:86264	has_role	L-homoarginine	rat metabolite
CHEBI:27747	CHEBI:59163	has_role	L-homoarginine	biomarker
CHEBI:27747	CHEBI:83822	is_a	L-homoarginine	non-proteinogenic L-alpha-amino acid
CHEBI:11060	CHEBI:77746	has_role	(S)-carnitine	human metabolite
CHEBI:11060	CHEBI:75771	has_role	(S)-carnitine	mouse metabolite
CHEBI:11060	CHEBI:17126	is_a	(S)-carnitine	carnitine
CHEBI:6198	CHEBI:38777	is_a	(S)-azetidine-2-carboxylic acid	azetidines
CHEBI:6198	CHEBI:33575	is_a	(S)-azetidine-2-carboxylic acid	carboxylic acid
CHEBI:6198	CHEBI:76924	has_role	(S)-azetidine-2-carboxylic acid	plant metabolite
CHEBI:6198	CHEBI:50905	has_role	(S)-azetidine-2-carboxylic acid	teratogenic agent
CHEBI:6198	CHEBI:33709	is_a	(S)-azetidine-2-carboxylic acid	amino acid
CHEBI:28683	CHEBI:33860	is_a	kynurenine	aromatic amine
CHEBI:28683	CHEBI:22712	is_a	kynurenine	benzenes
CHEBI:28683	CHEBI:33704	is_a	kynurenine	alpha-amino acid
CHEBI:28683	CHEBI:77746	has_role	kynurenine	human metabolite
CHEBI:28683	CHEBI:76224	is_a	kynurenine	aromatic ketone
CHEBI:28683	CHEBI:83925	is_a	kynurenine	non-proteinogenic alpha-amino acid
CHEBI:38774	CHEBI:26513	is_a	hydroxyquinoline	quinolines
CHEBI:18344	CHEBI:38774	is_a	kynurenic acid	hydroxyquinoline
CHEBI:48873	CHEBI:38323	is_a	cholinergic antagonist	cholinergic drug
CHEBI:48878	CHEBI:48873	is_a	nicotinic antagonist	cholinergic antagonist
CHEBI:60643	CHEBI:48706	is_a	NMDA receptor antagonist	antagonist
CHEBI:18344	CHEBI:48705	is_a	kynurenic acid	agonist
CHEBI:26513	CHEBI:38101	is_a	quinolines	organonitrogen heterocyclic compound
CHEBI:26513	CHEBI:33659	is_a	quinolines	organic aromatic compound
CHEBI:38773	CHEBI:26513	is_a	quinolinemonocarboxylate	quinolines
CHEBI:38773	CHEBI:91007	is_a	quinolinemonocarboxylate	aromatic carboxylate
CHEBI:38773	CHEBI:25384	is_a	quinolinemonocarboxylate	monocarboxylic acid
CHEBI:18344	CHEBI:77746	has_role	kynurenic acid	human metabolite
CHEBI:18344	CHEBI:38773	is_a	kynurenic acid	quinolinemonocarboxylate
CHEBI:18344	CHEBI:60643	has_role	kynurenic acid	NMDA receptor antagonist
CHEBI:18344	CHEBI:48878	has_role	kynurenic acid	nicotinic antagonist
CHEBI:18344	CHEBI:63726	has_role	kynurenic acid	neuroprotective agent
CHEBI:18344	CHEBI:75772	has_role	kynurenic acid	Saccharomyces cerevisiae metabolite
CHEBI:33296	CHEBI:33674	is_a	alkali metal molecular entity	s-block molecular entity
CHEBI:29103	CHEBI:33296	is_a	potassium(1+)	alkali metal molecular entity
CHEBI:33504	CHEBI:25213	is_a	alkali metal cation	metal cation
CHEBI:29103	CHEBI:77746	has_role	potassium(1+)	human metabolite
CHEBI:29103	CHEBI:23357	has_role	potassium(1+)	cofactor
CHEBI:29103	CHEBI:33504	is_a	potassium(1+)	alkali metal cation
CHEBI:29103	CHEBI:60242	is_a	potassium(1+)	monovalent inorganic cation
CHEBI:29103	CHEBI:25414	is_a	potassium(1+)	monoatomic monocation
CHEBI:16039	CHEBI:75772	has_role	ITP	Saccharomyces cerevisiae metabolite
CHEBI:16039	CHEBI:17326	is_a	ITP	nucleoside triphosphate
CHEBI:16039	CHEBI:77746	has_role	ITP	human metabolite
CHEBI:16039	CHEBI:59724	is_a	ITP	ribonucleoside triphosphate oxoanion
CHEBI:16039	CHEBI:75771	has_role	ITP	mouse metabolite
CHEBI:16039	CHEBI:76971	has_role	ITP	Escherichia coli metabolite
CHEBI:16039	CHEBI:37045	is_a	ITP	purine ribonucleoside 5'-triphosphate
CHEBI:16039	CHEBI:24843	is_a	ITP	inosine phosphate
CHEBI:17191	CHEBI:15705	is_a	L-isoleucine	L-alpha-amino acid
CHEBI:17191	CHEBI:76971	has_role	L-isoleucine	Escherichia coli metabolite
CHEBI:17191	CHEBI:75772	has_role	L-isoleucine	Saccharomyces cerevisiae metabolite
CHEBI:17191	CHEBI:76924	has_role	L-isoleucine	plant metabolite
CHEBI:17191	CHEBI:33704	is_a	L-isoleucine	alpha-amino acid
CHEBI:17191	CHEBI:22918	is_a	L-isoleucine	branched-chain amino acid
CHEBI:17191	CHEBI:83056	has_role	L-isoleucine	Daphnia magna metabolite
CHEBI:17191	CHEBI:33719	is_a	L-isoleucine	alpha-amino-acid cation
CHEBI:17191	CHEBI:77746	has_role	L-isoleucine	human metabolite
CHEBI:17191	CHEBI:84735	has_role	L-isoleucine	algal metabolite
CHEBI:17191	CHEBI:75771	has_role	L-isoleucine	mouse metabolite
CHEBI:17191	CHEBI:22658	is_a	L-isoleucine	aspartate family amino acid
CHEBI:17191	CHEBI:83813	is_a	L-isoleucine	proteinogenic amino acid
CHEBI:30887	CHEBI:78675	has_role	isocitric acid	fundamental metabolite
CHEBI:30887	CHEBI:27093	is_a	isocitric acid	tricarboxylic acid
CHEBI:30887	CHEBI:35681	is_a	isocitric acid	secondary alcohol
CHEBI:30887	CHEBI:36299	is_a	isocitric acid	tricarboxylic acid monoanion
CHEBI:30887	CHEBI:36300	is_a	isocitric acid	tricarboxylic acid dianion
CHEBI:30887	CHEBI:77746	has_role	isocitric acid	human metabolite
CHEBI:30887	CHEBI:75772	has_role	isocitric acid	Saccharomyces cerevisiae metabolite
CHEBI:30887	CHEBI:27092	is_a	isocitric acid	tricarboxylic acid trianion
CHEBI:22315	CHEBI:25212	has_role	alkaloid	metabolite
CHEBI:22315	CHEBI:35352	is_a	alkaloid	organonitrogen compound
CHEBI:5956	CHEBI:38295	is_a	ipratropium	azabicycloalkane
CHEBI:5956	CHEBI:22315	is_a	ipratropium	alkaloid
CHEBI:5956	CHEBI:33308	is_a	ipratropium	carboxylic ester
CHEBI:5956	CHEBI:35267	is_a	ipratropium	quaternary ammonium ion
CHEBI:17596	CHEBI:26399	is_a	inosine	purine ribonucleoside
CHEBI:17596	CHEBI:77746	has_role	inosine	human metabolite
CHEBI:17596	CHEBI:75772	has_role	inosine	Saccharomyces cerevisiae metabolite
CHEBI:17596	CHEBI:76971	has_role	inosine	Escherichia coli metabolite
CHEBI:17596	CHEBI:75771	has_role	inosine	mouse metabolite
CHEBI:17596	CHEBI:142355	is_a	inosine	purines D-ribonucleoside
CHEBI:37919	CHEBI:25704	is_a	aryl sulfate	organic sulfate
CHEBI:37919	CHEBI:26819	is_a	aryl sulfate	sulfuric ester
CHEBI:43355	CHEBI:37919	is_a	indoxyl sulfate	aryl sulfate
CHEBI:43355	CHEBI:77746	has_role	indoxyl sulfate	human metabolite
CHEBI:43355	CHEBI:24828	is_a	indoxyl sulfate	indoles
CHEBI:83403	CHEBI:23132	is_a	monochlorobenzenes	chlorobenzenes
CHEBI:49662	CHEBI:24828	is_a	indometacin	indoles
CHEBI:49662	CHEBI:37622	is_a	indometacin	carboxamide
CHEBI:49662	CHEBI:35842	is_a	indometacin	antirheumatic drug
CHEBI:49662	CHEBI:35544	has_role	indometacin	EC 1.14.99.1 (prostaglandin-endoperoxide synthase) inhibitor
CHEBI:49662	CHEBI:35480	has_role	indometacin	analgesic
CHEBI:49662	CHEBI:49103	has_role	indometacin	drug metabolite
CHEBI:49662	CHEBI:76206	has_role	indometacin	xenobiotic metabolite
CHEBI:49662	CHEBI:35703	has_role	indometacin	xenobiotic
CHEBI:49662	CHEBI:78298	has_role	indometacin	environmental contaminant
CHEBI:49662	CHEBI:35475	has_role	indometacin	non-steroidal anti-inflammatory drug
CHEBI:49662	CHEBI:83403	is_a	indometacin	monochlorobenzenes
CHEBI:49662	CHEBI:35618	is_a	indometacin	aromatic ether
CHEBI:49662	CHEBI:24803	is_a	indometacin	indole-3-acetic acids
CHEBI:24828	CHEBI:33833	is_a	indoles	heteroarene
CHEBI:24828	CHEBI:27171	is_a	indoles	organic heterobicyclic compound
CHEBI:24828	CHEBI:38101	is_a	indoles	organonitrogen heterocyclic compound
CHEBI:24803	CHEBI:24828	is_a	indole-3-acetic acids	indoles
CHEBI:24803	CHEBI:33575	is_a	indole-3-acetic acids	carboxylic acid
CHEBI:16411	CHEBI:25384	is_a	indole-3-acetic acid	monocarboxylic acid
CHEBI:16411	CHEBI:77746	has_role	indole-3-acetic acid	human metabolite
CHEBI:16411	CHEBI:76924	has_role	indole-3-acetic acid	plant metabolite
CHEBI:16411	CHEBI:75772	has_role	indole-3-acetic acid	Saccharomyces cerevisiae metabolite
CHEBI:16411	CHEBI:37848	is_a	indole-3-acetic acid	plant hormone
CHEBI:37848	CHEBI:24432	is_a	plant hormone	biological role
CHEBI:37848	CHEBI:24621	is_a	plant hormone	hormone
CHEBI:16411	CHEBI:37848	has_role	indole-3-acetic acid	plant hormone
CHEBI:16411	CHEBI:75771	has_role	indole-3-acetic acid	mouse metabolite
CHEBI:16411	CHEBI:24803	is_a	indole-3-acetic acid	indole-3-acetic acids
CHEBI:17202	CHEBI:77746	has_role	IMP	human metabolite
CHEBI:17202	CHEBI:75772	has_role	IMP	Saccharomyces cerevisiae metabolite
CHEBI:17202	CHEBI:17188	is_a	IMP	nucleoside 5'-monophosphate
CHEBI:17202	CHEBI:76971	has_role	IMP	Escherichia coli metabolite
CHEBI:17202	CHEBI:75771	has_role	IMP	mouse metabolite
CHEBI:17202	CHEBI:37021	is_a	IMP	purine ribonucleoside 5'-monophosphate
CHEBI:17202	CHEBI:24843	is_a	IMP	inosine phosphate
CHEBI:29347	CHEBI:37622	is_a	monocarboxylic acid amide	carboxamide
CHEBI:22702	CHEBI:29347	is_a	benzamides	monocarboxylic acid amide
CHEBI:22702	CHEBI:62733	is_a	benzamides	aromatic amide
CHEBI:45783	CHEBI:38101	is_a	imatinib	organonitrogen heterocyclic compound
CHEBI:45783	CHEBI:25693	is_a	imatinib	organic heteromonocyclic compound
CHEBI:45783	CHEBI:50996	is_a	imatinib	tertiary amino compound
CHEBI:37699	CHEBI:76668	is_a	protein kinase inhibitor	EC 2.7.* (P-containing group transferase) inhibitor
CHEBI:38637	CHEBI:37699	is_a	tyrosine kinase inhibitor	protein kinase inhibitor
CHEBI:45783	CHEBI:68495	has_role	imatinib	apoptosis inducer
CHEBI:45783	CHEBI:38637	has_role	imatinib	tyrosine kinase inhibitor
CHEBI:45783	CHEBI:35610	has_role	imatinib	antineoplastic agent
CHEBI:45783	CHEBI:26421	is_a	imatinib	pyridines
CHEBI:45783	CHEBI:22702	is_a	imatinib	benzamides
CHEBI:45783	CHEBI:33860	is_a	imatinib	aromatic amine
CHEBI:45783	CHEBI:39447	is_a	imatinib	pyrimidines
CHEBI:24843	CHEBI:25608	is_a	inosine phosphate	nucleoside phosphate
CHEBI:17808	CHEBI:77746	has_role	IDP	human metabolite
CHEBI:17808	CHEBI:75772	has_role	IDP	Saccharomyces cerevisiae metabolite
CHEBI:17808	CHEBI:16862	is_a	IDP	nucleoside diphosphate
CHEBI:17808	CHEBI:78675	has_role	IDP	fundamental metabolite
CHEBI:17808	CHEBI:37038	is_a	IDP	purine ribonucleoside 5'-diphosphate
CHEBI:17808	CHEBI:24843	is_a	IDP	inosine phosphate
CHEBI:5855	CHEBI:25384	is_a	ibuprofen	monocarboxylic acid
CHEBI:5855	CHEBI:35475	has_role	ibuprofen	non-steroidal anti-inflammatory drug
CHEBI:5855	CHEBI:35481	has_role	ibuprofen	non-narcotic analgesic
CHEBI:5855	CHEBI:50629	has_role	ibuprofen	cyclooxygenase 2 inhibitor
CHEBI:5855	CHEBI:50630	has_role	ibuprofen	cyclooxygenase 1 inhibitor
CHEBI:5855	CHEBI:35493	has_role	ibuprofen	antipyretic
CHEBI:5855	CHEBI:35703	has_role	ibuprofen	xenobiotic
CHEBI:5855	CHEBI:78298	has_role	ibuprofen	environmental contaminant
CHEBI:5855	CHEBI:48578	has_role	ibuprofen	radical scavenger
CHEBI:5855	CHEBI:88188	has_role	ibuprofen	drug allergen
CHEBI:43451	CHEBI:33434	is_a	hydrogen iodide	elemental halogen
CHEBI:43451	CHEBI:50313	is_a	hydrogen iodide	onium cation
CHEBI:43451	CHEBI:75771	has_role	hydrogen iodide	mouse metabolite
CHEBI:43451	CHEBI:138675	is_a	hydrogen iodide	gas molecular entity
CHEBI:43451	CHEBI:18140	is_a	hydrogen iodide	hydrogen halide
CHEBI:43451	CHEBI:37176	is_a	hydrogen iodide	mononuclear parent hydride
CHEBI:43451	CHEBI:77746	has_role	hydrogen iodide	human metabolite
CHEBI:43451	CHEBI:16042	is_a	hydrogen iodide	halide anion
CHEBI:17368	CHEBI:33832	is_a	hypoxanthine	organic cyclic compound
CHEBI:17368	CHEBI:78675	has_role	hypoxanthine	fundamental metabolite
CHEBI:17368	CHEBI:25810	is_a	hypoxanthine	oxopurine
CHEBI:17368	CHEBI:26386	is_a	hypoxanthine	purine nucleobase
CHEBI:24741	CHEBI:38260	is_a	hydroxyproline	pyrrolidines
CHEBI:24741	CHEBI:25384	is_a	hydroxyproline	monocarboxylic acid
CHEBI:24741	CHEBI:24662	is_a	hydroxyproline	hydroxy-amino acid
CHEBI:24741	CHEBI:26273	is_a	hydroxyproline	proline derivative
CHEBI:15971	CHEBI:35238	is_a	L-histidine	amino acid zwitterion
CHEBI:15971	CHEBI:26167	is_a	L-histidine	polar amino acid
CHEBI:15971	CHEBI:76971	has_role	L-histidine	Escherichia coli metabolite
CHEBI:15971	CHEBI:75772	has_role	L-histidine	Saccharomyces cerevisiae metabolite
CHEBI:33856	CHEBI:35238	is_a	aromatic amino acid	amino acid zwitterion
CHEBI:33856	CHEBI:33709	is_a	aromatic amino acid	amino acid
CHEBI:33856	CHEBI:33659	is_a	aromatic amino acid	organic aromatic compound
CHEBI:15971	CHEBI:33719	is_a	L-histidine	alpha-amino-acid cation
CHEBI:15971	CHEBI:25212	has_role	L-histidine	metabolite
CHEBI:15971	CHEBI:33704	is_a	L-histidine	alpha-amino acid
CHEBI:15971	CHEBI:24780	is_a	L-histidine	imidazoles
CHEBI:15971	CHEBI:33856	is_a	L-histidine	aromatic amino acid
CHEBI:15971	CHEBI:50733	has_role	L-histidine	nutraceutical
CHEBI:15971	CHEBI:27027	has_role	L-histidine	micronutrient
CHEBI:15971	CHEBI:77746	has_role	L-histidine	human metabolite
CHEBI:15971	CHEBI:84735	has_role	L-histidine	algal metabolite
CHEBI:15971	CHEBI:75771	has_role	L-histidine	mouse metabolite
CHEBI:15971	CHEBI:83813	is_a	L-histidine	proteinogenic amino acid
CHEBI:15971	CHEBI:15705	is_a	L-histidine	L-alpha-amino acid
CHEBI:18295	CHEBI:77746	has_role	histamine	human metabolite
CHEBI:18295	CHEBI:75771	has_role	histamine	mouse metabolite
CHEBI:18295	CHEBI:35274	is_a	histamine	ammonium ion derivative
CHEBI:18295	CHEBI:25512	has_role	histamine	neurotransmitter
CHEBI:18295	CHEBI:64365	is_a	histamine	aralkylamino compound
CHEBI:18295	CHEBI:24780	is_a	histamine	imidazoles
CHEBI:30413	CHEBI:23357	has_role	heme	cofactor
CHEBI:30413	CHEBI:36309	is_a	heme	cyclic tetrapyrrole
CHEBI:30413	CHEBI:33909	is_a	heme	metallotetrapyrrole
CHEBI:30413	CHEBI:33240	is_a	heme	coordination entity
CHEBI:30413	CHEBI:24873	is_a	heme	iron molecular entity
CHEBI:30413	CHEBI:33861	is_a	heme	transition element coordination entity
CHEBI:36309	CHEBI:38077	is_a	cyclic tetrapyrrole	polypyrrole
CHEBI:36309	CHEBI:26932	is_a	cyclic tetrapyrrole	tetrapyrrole
CHEBI:33909	CHEBI:36309	is_a	metallotetrapyrrole	cyclic tetrapyrrole
CHEBI:30413	CHEBI:25212	has_role	heme	metabolite
CHEBI:30413	CHEBI:26348	has_role	heme	prosthetic group
CHEBI:28976	CHEBI:36962	is_a	carbonic acid	organochalcogen compound
CHEBI:28976	CHEBI:75771	has_role	carbonic acid	mouse metabolite
CHEBI:28976	CHEBI:35605	is_a	carbonic acid	carbon oxoacid
CHEBI:28976	CHEBI:25696	is_a	carbonic acid	organic anion
CHEBI:28976	CHEBI:36963	is_a	carbonic acid	organooxygen compound
CHEBI:28976	CHEBI:35406	is_a	carbonic acid	oxoanion
CHEBI:28976	CHEBI:77746	has_role	carbonic acid	human metabolite
CHEBI:28976	CHEBI:75772	has_role	carbonic acid	Saccharomyces cerevisiae metabolite
CHEBI:28976	CHEBI:76971	has_role	carbonic acid	Escherichia coli metabolite
CHEBI:28976	CHEBI:23357	has_role	carbonic acid	cofactor
CHEBI:60242	CHEBI:36915	is_a	monovalent inorganic cation	inorganic cation
CHEBI:25414	CHEBI:23906	is_a	monoatomic monocation	monoatomic cation
CHEBI:15378	CHEBI:33259	is_a	hydron	elemental molecular entity
CHEBI:15378	CHEBI:33608	is_a	hydron	hydrogen molecular entity
CHEBI:15378	CHEBI:24835	is_a	hydron	inorganic molecular entity
CHEBI:15378	CHEBI:33238	is_a	hydron	monoatomic entity
CHEBI:15378	CHEBI:25414	is_a	hydron	monoatomic monocation
CHEBI:15378	CHEBI:60242	is_a	hydron	monovalent inorganic cation
CHEBI:16750	CHEBI:78675	has_role	guanosine	fundamental metabolite
CHEBI:16750	CHEBI:142355	is_a	guanosine	purines D-ribonucleoside
CHEBI:16750	CHEBI:24458	is_a	guanosine	guanosines
CHEBI:16235	CHEBI:77746	has_role	guanine	human metabolite
CHEBI:16235	CHEBI:84735	has_role	guanine	algal metabolite
CHEBI:16235	CHEBI:75772	has_role	guanine	Saccharomyces cerevisiae metabolite
CHEBI:16235	CHEBI:76971	has_role	guanine	Escherichia coli metabolite
CHEBI:16235	CHEBI:75771	has_role	guanine	mouse metabolite
CHEBI:16235	CHEBI:26386	is_a	guanine	purine nucleobase
CHEBI:16235	CHEBI:25810	is_a	guanine	oxopurine
CHEBI:16235	CHEBI:20702	is_a	guanine	2-aminopurines
CHEBI:16344	CHEBI:83821	is_a	guanidinoacetic acid	amino acid derivative
CHEBI:16344	CHEBI:24373	is_a	guanidinoacetic acid	glycine derivative
CHEBI:16344	CHEBI:25384	is_a	guanidinoacetic acid	monocarboxylic acid
CHEBI:86264	CHEBI:75768	is_a	rat metabolite	mammalian metabolite
CHEBI:16344	CHEBI:27369	is_a	guanidinoacetic acid	zwitterion
CHEBI:16344	CHEBI:77746	has_role	guanidinoacetic acid	human metabolite
CHEBI:16344	CHEBI:75771	has_role	guanidinoacetic acid	mouse metabolite
CHEBI:16344	CHEBI:50733	has_role	guanidinoacetic acid	nutraceutical
CHEBI:16344	CHEBI:86264	has_role	guanidinoacetic acid	rat metabolite
CHEBI:16344	CHEBI:76969	has_role	guanidinoacetic acid	bacterial metabolite
CHEBI:42820	CHEBI:51143	is_a	guanidine	nitrogen molecular entity
CHEBI:42820	CHEBI:35352	is_a	guanidine	organonitrogen compound
CHEBI:42820	CHEBI:60251	is_a	guanidine	guanidinium ion
CHEBI:42820	CHEBI:64708	is_a	guanidine	one-carbon compound
CHEBI:42820	CHEBI:24436	is_a	guanidine	guanidines
CHEBI:15996	CHEBI:77746	has_role	GTP	human metabolite
CHEBI:15996	CHEBI:17326	is_a	GTP	nucleoside triphosphate
CHEBI:15996	CHEBI:75772	has_role	GTP	Saccharomyces cerevisiae metabolite
CHEBI:15996	CHEBI:58945	is_a	GTP	organophosphate oxoanion
CHEBI:15996	CHEBI:37121	is_a	GTP	guanosine 5'-phosphate
CHEBI:15996	CHEBI:76971	has_role	GTP	Escherichia coli metabolite
CHEBI:15996	CHEBI:75771	has_role	GTP	mouse metabolite
CHEBI:15996	CHEBI:145437	has_role	GTP	uncoupling protein inhibitor
CHEBI:15996	CHEBI:37045	is_a	GTP	purine ribonucleoside 5'-triphosphate
CHEBI:17345	CHEBI:77746	has_role	guanosine 5'-monophosphate	human metabolite
CHEBI:17345	CHEBI:75772	has_role	guanosine 5'-monophosphate	Saccharomyces cerevisiae metabolite
CHEBI:17345	CHEBI:17188	is_a	guanosine 5'-monophosphate	nucleoside 5'-monophosphate
CHEBI:17345	CHEBI:25212	has_role	guanosine 5'-monophosphate	metabolite
CHEBI:17345	CHEBI:59163	has_role	guanosine 5'-monophosphate	biomarker
CHEBI:17345	CHEBI:76971	has_role	guanosine 5'-monophosphate	Escherichia coli metabolite
CHEBI:17345	CHEBI:75771	has_role	guanosine 5'-monophosphate	mouse metabolite
CHEBI:17345	CHEBI:37121	is_a	guanosine 5'-monophosphate	guanosine 5'-phosphate
CHEBI:17345	CHEBI:37021	is_a	guanosine 5'-monophosphate	purine ribonucleoside 5'-monophosphate
CHEBI:76655	CHEBI:71300	is_a	EC 2.1.* (C1-transferase) inhibitor	EC 2.* (transferase) inhibitor
CHEBI:15428	CHEBI:76655	is_a	glycine	EC 2.1.* (C1-transferase) inhibitor
CHEBI:62868	CHEBI:50267	is_a	hepatoprotective agent	protective agent
CHEBI:15428	CHEBI:35238	is_a	glycine	amino acid zwitterion
CHEBI:15428	CHEBI:78675	has_role	glycine	fundamental metabolite
CHEBI:15428	CHEBI:33704	is_a	glycine	alpha-amino acid
CHEBI:15428	CHEBI:33719	is_a	glycine	alpha-amino-acid cation
CHEBI:15428	CHEBI:50733	has_role	glycine	nutraceutical
CHEBI:15428	CHEBI:62868	has_role	glycine	hepatoprotective agent
CHEBI:15428	CHEBI:64571	has_role	glycine	NMDA receptor agonist
CHEBI:15428	CHEBI:27027	has_role	glycine	micronutrient
CHEBI:15428	CHEBI:25512	has_role	glycine	neurotransmitter
CHEBI:15428	CHEBI:26650	is_a	glycine	serine family amino acid
CHEBI:15428	CHEBI:83813	is_a	glycine	proteinogenic amino acid
CHEBI:70744	CHEBI:90799	is_a	Gly-Pro	dipeptide zwitterion
CHEBI:70744	CHEBI:25212	has_role	Gly-Pro	metabolite
CHEBI:73902	CHEBI:25212	has_role	Gly-Gly-Ile	metabolite
CHEBI:73902	CHEBI:47923	is_a	Gly-Gly-Ile	tripeptide
CHEBI:63961	CHEBI:47923	is_a	glycyl-glycyl-glycine	tripeptide
CHEBI:23509	CHEBI:83821	is_a	cysteine derivative	amino acid derivative
CHEBI:83824	CHEBI:23509	is_a	L-cysteine derivative	cysteine derivative
CHEBI:83824	CHEBI:83811	is_a	L-cysteine derivative	proteinogenic amino acid derivative
CHEBI:16856	CHEBI:77746	has_role	glutathione	human metabolite
CHEBI:16856	CHEBI:75772	has_role	glutathione	Saccharomyces cerevisiae metabolite
CHEBI:16856	CHEBI:23357	has_role	glutathione	cofactor
CHEBI:16856	CHEBI:60334	is_a	glutathione	peptide anion
CHEBI:16856	CHEBI:85046	has_role	glutathione	skin lightening agent
CHEBI:16856	CHEBI:76971	has_role	glutathione	Escherichia coli metabolite
CHEBI:16856	CHEBI:75771	has_role	glutathione	mouse metabolite
CHEBI:16856	CHEBI:22586	has_role	glutathione	antioxidant
CHEBI:16856	CHEBI:47923	is_a	glutathione	tripeptide
CHEBI:16856	CHEBI:29256	is_a	glutathione	thiol
CHEBI:16856	CHEBI:83824	is_a	glutathione	L-cysteine derivative
CHEBI:17859	CHEBI:35692	is_a	glutaric acid	dicarboxylic acid
CHEBI:17859	CHEBI:77746	has_role	glutaric acid	human metabolite
CHEBI:17859	CHEBI:83056	has_role	glutaric acid	Daphnia magna metabolite
CHEBI:17859	CHEBI:28383	is_a	glutaric acid	alpha,omega-dicarboxylic acid
CHEBI:17859	CHEBI:35695	is_a	glutaric acid	dicarboxylic acid monoanion
CHEBI:17859	CHEBI:28965	is_a	glutaric acid	dicarboxylic acid dianion
CHEBI:18050	CHEBI:25212	has_role	L-glutamine	metabolite
CHEBI:18050	CHEBI:35238	is_a	L-glutamine	amino acid zwitterion
CHEBI:18050	CHEBI:26167	is_a	L-glutamine	polar amino acid
CHEBI:18050	CHEBI:33719	is_a	L-glutamine	alpha-amino-acid cation
CHEBI:18050	CHEBI:78675	has_role	L-glutamine	fundamental metabolite
CHEBI:18050	CHEBI:33704	is_a	L-glutamine	alpha-amino acid
CHEBI:18050	CHEBI:15705	is_a	L-glutamine	L-alpha-amino acid
CHEBI:18050	CHEBI:61908	has_role	L-glutamine	EC 1.14.13.39 (nitric oxide synthase) inhibitor
CHEBI:18050	CHEBI:50733	has_role	L-glutamine	nutraceutical
CHEBI:18050	CHEBI:27027	has_role	L-glutamine	micronutrient
CHEBI:18050	CHEBI:77746	has_role	L-glutamine	human metabolite
CHEBI:18050	CHEBI:75772	has_role	L-glutamine	Saccharomyces cerevisiae metabolite
CHEBI:18050	CHEBI:76971	has_role	L-glutamine	Escherichia coli metabolite
CHEBI:18050	CHEBI:75771	has_role	L-glutamine	mouse metabolite
CHEBI:18050	CHEBI:24318	is_a	L-glutamine	glutamine family amino acid
CHEBI:18050	CHEBI:83813	is_a	L-glutamine	proteinogenic amino acid
CHEBI:16015	CHEBI:23924	is_a	L-glutamic acid	enzyme inhibitor
CHEBI:16015	CHEBI:78675	has_role	L-glutamic acid	fundamental metabolite
CHEBI:16015	CHEBI:33704	is_a	L-glutamic acid	alpha-amino acid
CHEBI:16015	CHEBI:26167	is_a	L-glutamic acid	polar amino acid
CHEBI:16015	CHEBI:28965	is_a	L-glutamic acid	dicarboxylic acid dianion
CHEBI:16015	CHEBI:15705	is_a	L-glutamic acid	L-alpha-amino acid
CHEBI:16015	CHEBI:77746	has_role	L-glutamic acid	human metabolite
CHEBI:16015	CHEBI:75772	has_role	L-glutamic acid	Saccharomyces cerevisiae metabolite
CHEBI:16015	CHEBI:50733	has_role	L-glutamic acid	nutraceutical
CHEBI:16015	CHEBI:27027	has_role	L-glutamic acid	micronutrient
CHEBI:16015	CHEBI:76971	has_role	L-glutamic acid	Escherichia coli metabolite
CHEBI:16015	CHEBI:75771	has_role	L-glutamic acid	mouse metabolite
CHEBI:16015	CHEBI:25512	has_role	L-glutamic acid	neurotransmitter
CHEBI:16015	CHEBI:24318	is_a	L-glutamic acid	glutamine family amino acid
CHEBI:16015	CHEBI:83813	is_a	L-glutamic acid	proteinogenic amino acid
CHEBI:4170	CHEBI:35131	is_a	D-glucopyranose 6-phosphate	aldose phosphate
CHEBI:4170	CHEBI:47878	is_a	D-glucopyranose 6-phosphate	hexose phosphate
CHEBI:4170	CHEBI:47877	is_a	D-glucopyranose 6-phosphate	hexose 6-phosphate
CHEBI:4170	CHEBI:4195	is_a	D-glucopyranose 6-phosphate	D-hexose 6-phosphate
CHEBI:4170	CHEBI:78675	has_role	D-glucopyranose 6-phosphate	fundamental metabolite
CHEBI:4195	CHEBI:58945	is_a	D-hexose 6-phosphate	organophosphate oxoanion
CHEBI:4195	CHEBI:47878	is_a	D-hexose 6-phosphate	hexose phosphate
CHEBI:47878	CHEBI:63367	is_a	hexose phosphate	monosaccharide derivative
CHEBI:47878	CHEBI:33447	is_a	hexose phosphate	phospho sugar
CHEBI:47877	CHEBI:47878	is_a	hexose 6-phosphate	hexose phosphate
CHEBI:4195	CHEBI:47877	is_a	D-hexose 6-phosphate	hexose 6-phosphate
CHEBI:4170	CHEBI:58945	is_a	D-glucopyranose 6-phosphate	organophosphate oxoanion
CHEBI:4170	CHEBI:77746	has_role	D-glucopyranose 6-phosphate	human metabolite
CHEBI:17234	CHEBI:78675	has_role	glucose	fundamental metabolite
CHEBI:17234	CHEBI:33917	is_a	glucose	aldohexose
CHEBI:33198	CHEBI:22299	is_a	D-gluconic acid	aldonate
CHEBI:22299	CHEBI:33720	is_a	aldonate	carbohydrate acid
CHEBI:22299	CHEBI:25384	is_a	aldonate	monocarboxylic acid
CHEBI:33198	CHEBI:25212	has_role	D-gluconic acid	metabolite
CHEBI:33198	CHEBI:77746	has_role	D-gluconic acid	human metabolite
CHEBI:76964	CHEBI:76946	is_a	Penicillium metabolite	fungal metabolite
CHEBI:33198	CHEBI:38161	has_role	D-gluconic acid	chelator
CHEBI:33198	CHEBI:76964	has_role	D-gluconic acid	Penicillium metabolite
CHEBI:175901	CHEBI:23888	is_a	gemcitabine	drug
CHEBI:175901	CHEBI:76725	is_a	gemcitabine	EC 1.* (oxidoreductase) inhibitor
CHEBI:175901	CHEBI:47868	has_role	gemcitabine	photosensitizing agent
CHEBI:175901	CHEBI:59517	has_role	gemcitabine	DNA synthesis inhibitor
CHEBI:175901	CHEBI:50266	has_role	gemcitabine	prodrug
CHEBI:175901	CHEBI:78298	has_role	gemcitabine	environmental contaminant
CHEBI:175901	CHEBI:35703	has_role	gemcitabine	xenobiotic
CHEBI:175901	CHEBI:35610	has_role	gemcitabine	antineoplastic agent
CHEBI:175901	CHEBI:35221	has_role	gemcitabine	antimetabolite
CHEBI:175901	CHEBI:36044	has_role	gemcitabine	antiviral drug
CHEBI:175901	CHEBI:35705	has_role	gemcitabine	immunosuppressive agent
CHEBI:175901	CHEBI:37143	is_a	gemcitabine	organofluorine compound
CHEBI:175901	CHEBI:19255	is_a	gemcitabine	pyrimidine 2'-deoxyribonucleoside
CHEBI:64608	CHEBI:25609	is_a	GDP-fucose	nucleotide-sugar
CHEBI:24458	CHEBI:26399	is_a	guanosines	purine ribonucleoside
CHEBI:37121	CHEBI:25608	is_a	guanosine 5'-phosphate	nucleoside phosphate
CHEBI:37121	CHEBI:24458	is_a	guanosine 5'-phosphate	guanosines
CHEBI:37121	CHEBI:61295	is_a	guanosine 5'-phosphate	guanyl ribonucleotide
CHEBI:145437	CHEBI:35222	is_a	uncoupling protein inhibitor	inhibitor
CHEBI:17552	CHEBI:77746	has_role	GDP	human metabolite
CHEBI:17552	CHEBI:75772	has_role	GDP	Saccharomyces cerevisiae metabolite
CHEBI:17552	CHEBI:16862	is_a	GDP	nucleoside diphosphate
CHEBI:17552	CHEBI:58945	is_a	GDP	organophosphate oxoanion
CHEBI:17552	CHEBI:76971	has_role	GDP	Escherichia coli metabolite
CHEBI:17552	CHEBI:75771	has_role	GDP	mouse metabolite
CHEBI:17552	CHEBI:145437	has_role	GDP	uncoupling protein inhibitor
CHEBI:17552	CHEBI:37121	is_a	GDP	guanosine 5'-phosphate
CHEBI:17552	CHEBI:37038	is_a	GDP	purine ribonucleoside 5'-diphosphate
CHEBI:465284	CHEBI:36044	has_role	ganciclovir	antiviral drug
CHEBI:465284	CHEBI:35441	has_role	ganciclovir	antiinfective agent
CHEBI:465284	CHEBI:25810	is_a	ganciclovir	oxopurine
CHEBI:465284	CHEBI:20702	is_a	ganciclovir	2-aminopurines
CHEBI:15693	CHEBI:35381	is_a	aldose	monosaccharide
CHEBI:33917	CHEBI:15693	is_a	aldohexose	aldose
CHEBI:33917	CHEBI:18133	is_a	aldohexose	hexose
CHEBI:28260	CHEBI:78675	has_role	galactose	fundamental metabolite
CHEBI:28260	CHEBI:33917	is_a	galactose	aldohexose
CHEBI:38632	CHEBI:24432	is_a	membrane transport modulator	biological role
CHEBI:38215	CHEBI:38632	is_a	calcium channel blocker	membrane transport modulator
CHEBI:35470	CHEBI:23888	is_a	central nervous system drug	drug
CHEBI:35623	CHEBI:35470	is_a	anticonvulsant	central nervous system drug
CHEBI:42797	CHEBI:35623	has_role	gabapentin	anticonvulsant
CHEBI:42797	CHEBI:38215	has_role	gabapentin	calcium channel blocker
CHEBI:42797	CHEBI:78298	has_role	gabapentin	environmental contaminant
CHEBI:42797	CHEBI:35703	has_role	gabapentin	xenobiotic
CHEBI:42797	CHEBI:33707	is_a	gabapentin	gamma-amino acid
CHEBI:33707	CHEBI:83820	is_a	gamma-amino acid	non-proteinogenic amino acid
CHEBI:33707	CHEBI:33709	is_a	gamma-amino acid	amino acid
CHEBI:16865	CHEBI:77746	has_role	gamma-aminobutyric acid	human metabolite
CHEBI:16865	CHEBI:33707	is_a	gamma-aminobutyric acid	gamma-amino acid
CHEBI:62488	CHEBI:33280	is_a	signalling molecule	molecular messenger
CHEBI:16865	CHEBI:35238	is_a	gamma-aminobutyric acid	amino acid zwitterion
CHEBI:16865	CHEBI:62488	has_role	gamma-aminobutyric acid	signalling molecule
CHEBI:16865	CHEBI:75772	has_role	gamma-aminobutyric acid	Saccharomyces cerevisiae metabolite
CHEBI:16865	CHEBI:25512	has_role	gamma-aminobutyric acid	neurotransmitter
CHEBI:16865	CHEBI:25384	is_a	gamma-aminobutyric acid	monocarboxylic acid
CHEBI:47426	CHEBI:36683	is_a	furosemide	organochlorine compound
CHEBI:47426	CHEBI:33575	is_a	furosemide	carboxylic acid
CHEBI:47426	CHEBI:22723	is_a	furosemide	benzoic acids
CHEBI:47426	CHEBI:35498	is_a	furosemide	diuretic
CHEBI:47426	CHEBI:35703	has_role	furosemide	xenobiotic
CHEBI:47426	CHEBI:78298	has_role	furosemide	environmental contaminant
CHEBI:47426	CHEBI:35358	is_a	furosemide	sulfonamide
CHEBI:47426	CHEBI:24129	is_a	furosemide	furans
CHEBI:18012	CHEBI:61336	is_a	fumaric acid	C4-dicarboxylate
CHEBI:18012	CHEBI:28965	is_a	fumaric acid	dicarboxylic acid dianion
CHEBI:18012	CHEBI:35695	is_a	fumaric acid	dicarboxylic acid monoanion
CHEBI:18012	CHEBI:64049	has_role	fumaric acid	food acidity regulator
CHEBI:18012	CHEBI:78675	has_role	fumaric acid	fundamental metabolite
CHEBI:18012	CHEBI:25212	has_role	fumaric acid	metabolite
CHEBI:18012	CHEBI:77746	has_role	fumaric acid	human metabolite
CHEBI:18012	CHEBI:75772	has_role	fumaric acid	Saccharomyces cerevisiae metabolite
CHEBI:18133	CHEBI:35381	is_a	hexose	monosaccharide
CHEBI:28757	CHEBI:35381	is_a	fructose	monosaccharide
CHEBI:28757	CHEBI:18133	is_a	fructose	hexose
CHEBI:28757	CHEBI:78675	has_role	fructose	fundamental metabolite
CHEBI:30751	CHEBI:23888	is_a	formic acid	drug
CHEBI:30751	CHEBI:33282	has_role	formic acid	antibacterial agent
CHEBI:30751	CHEBI:48356	has_role	formic acid	protic solvent
CHEBI:30751	CHEBI:25212	has_role	formic acid	metabolite
CHEBI:30751	CHEBI:46787	has_role	formic acid	solvent
CHEBI:30751	CHEBI:25384	is_a	formic acid	monocarboxylic acid
CHEBI:30751	CHEBI:77746	has_role	formic acid	human metabolite
CHEBI:30751	CHEBI:75772	has_role	formic acid	Saccharomyces cerevisiae metabolite
CHEBI:27470	CHEBI:75772	has_role	folic acid	Saccharomyces cerevisiae metabolite
CHEBI:27470	CHEBI:28965	is_a	folic acid	dicarboxylic acid dianion
CHEBI:27470	CHEBI:67011	is_a	folic acid	folates
CHEBI:27470	CHEBI:75769	has_role	folic acid	B vitamin
CHEBI:27470	CHEBI:77746	has_role	folic acid	human metabolite
CHEBI:27470	CHEBI:33284	has_role	folic acid	nutrient
CHEBI:27470	CHEBI:75771	has_role	folic acid	mouse metabolite
CHEBI:27470	CHEBI:51569	is_a	folic acid	N-acyl-amino acid
CHEBI:17621	CHEBI:23357	has_role	FMN	cofactor
CHEBI:17621	CHEBI:30527	is_a	FMN	flavin
CHEBI:17621	CHEBI:36981	is_a	FMN	flavin nucleotide
CHEBI:17621	CHEBI:37010	is_a	FMN	ribonucleoside 5'-monophosphate
CHEBI:17621	CHEBI:23354	has_role	FMN	coenzyme
CHEBI:17621	CHEBI:77746	has_role	FMN	human metabolite
CHEBI:17621	CHEBI:75772	has_role	FMN	Saccharomyces cerevisiae metabolite
CHEBI:17621	CHEBI:58945	is_a	FMN	organophosphate oxoanion
CHEBI:17621	CHEBI:76969	has_role	FMN	bacterial metabolite
CHEBI:17621	CHEBI:75771	has_role	FMN	mouse metabolite
CHEBI:31624	CHEBI:33635	is_a	fluorescein	polycyclic compound
CHEBI:31624	CHEBI:33853	is_a	fluorescein	phenols
CHEBI:31624	CHEBI:38104	is_a	fluorescein	oxacycle
CHEBI:31624	CHEBI:38166	is_a	fluorescein	organic heteropolycyclic compound
CHEBI:31624	CHEBI:37958	has_role	fluorescein	dye
CHEBI:51121	CHEBI:37958	is_a	fluorescent dye	dye
CHEBI:31624	CHEBI:33295	is_a	fluorescein	diagnostic agent
CHEBI:31624	CHEBI:51121	has_role	fluorescein	fluorescent dye
CHEBI:31624	CHEBI:37581	is_a	fluorescein	gamma-lactone
CHEBI:31624	CHEBI:38831	is_a	fluorescein	2-benzofurans
CHEBI:31624	CHEBI:38164	is_a	fluorescein	organic heteropentacyclic compound
CHEBI:32952	CHEBI:50047	is_a	amine	organic amino compound
CHEBI:50996	CHEBI:50047	is_a	tertiary amino compound	organic amino compound
CHEBI:5050	CHEBI:25697	is_a	fexofenadine	organic cation
CHEBI:5050	CHEBI:50996	is_a	fexofenadine	tertiary amino compound
CHEBI:5050	CHEBI:32952	is_a	fexofenadine	amine
CHEBI:26151	CHEBI:38101	is_a	piperidines	organonitrogen heterocyclic compound
CHEBI:26151	CHEBI:25693	is_a	piperidines	organic heteromonocyclic compound
CHEBI:37955	CHEBI:37956	is_a	H1-receptor antagonist	histamine antagonist
CHEBI:5050	CHEBI:37955	has_role	fexofenadine	H1-receptor antagonist
CHEBI:5050	CHEBI:50857	has_role	fexofenadine	anti-allergic agent
CHEBI:5050	CHEBI:26151	is_a	fexofenadine	piperidines
CHEBI:24873	CHEBI:33676	is_a	iron molecular entity	d-block molecular entity
CHEBI:24873	CHEBI:33497	is_a	iron molecular entity	transition element molecular entity
CHEBI:29033	CHEBI:24873	is_a	iron(2+)	iron molecular entity
CHEBI:29033	CHEBI:33259	is_a	iron(2+)	elemental molecular entity
CHEBI:29033	CHEBI:23357	has_role	iron(2+)	cofactor
CHEBI:29033	CHEBI:33515	is_a	iron(2+)	transition element cation
CHEBI:29033	CHEBI:77746	has_role	iron(2+)	human metabolite
CHEBI:29033	CHEBI:75772	has_role	iron(2+)	Saccharomyces cerevisiae metabolite
CHEBI:29033	CHEBI:75771	has_role	iron(2+)	mouse metabolite
CHEBI:29033	CHEBI:60240	is_a	iron(2+)	divalent metal cation
CHEBI:29033	CHEBI:30412	is_a	iron(2+)	monoatomic dication
CHEBI:47885	CHEBI:36976	is_a	dinucleotide	nucleotide
CHEBI:36981	CHEBI:36976	is_a	flavin nucleotide	nucleotide
CHEBI:30527	CHEBI:51958	is_a	flavin	organic polycyclic compound
CHEBI:30527	CHEBI:33671	is_a	flavin	heteropolycyclic compound
CHEBI:30527	CHEBI:38166	is_a	flavin	organic heteropolycyclic compound
CHEBI:30527	CHEBI:38101	is_a	flavin	organonitrogen heterocyclic compound
CHEBI:30527	CHEBI:25696	is_a	flavin	organic anion
CHEBI:16238	CHEBI:23357	has_role	FAD	cofactor
CHEBI:16238	CHEBI:30527	is_a	FAD	flavin
CHEBI:16238	CHEBI:36981	is_a	FAD	flavin nucleotide
CHEBI:16238	CHEBI:47885	is_a	FAD	dinucleotide
CHEBI:16238	CHEBI:75772	has_role	FAD	Saccharomyces cerevisiae metabolite
CHEBI:16238	CHEBI:58945	is_a	FAD	organophosphate oxoanion
CHEBI:16238	CHEBI:77746	has_role	FAD	human metabolite
CHEBI:16238	CHEBI:76971	has_role	FAD	Escherichia coli metabolite
CHEBI:16238	CHEBI:75771	has_role	FAD	mouse metabolite
CHEBI:16238	CHEBI:26348	has_role	FAD	prosthetic group
CHEBI:38777	CHEBI:25693	is_a	azetidines	organic heteromonocyclic compound
CHEBI:38777	CHEBI:38101	is_a	azetidines	organonitrogen heterocyclic compound
CHEBI:49040	CHEBI:35821	has_role	ezetimibe	anticholesteremic drug
CHEBI:49040	CHEBI:35679	has_role	ezetimibe	antilipemic drug
CHEBI:49040	CHEBI:35221	has_role	ezetimibe	antimetabolite
CHEBI:49040	CHEBI:38777	is_a	ezetimibe	azetidines
CHEBI:49040	CHEBI:37143	is_a	ezetimibe	organofluorine compound
CHEBI:49040	CHEBI:35627	is_a	ezetimibe	beta-lactam
CHEBI:91518	CHEBI:33853	is_a	3-[2-(ethylamino)-1-hydroxyethyl]phenol	phenols
CHEBI:4883	CHEBI:24866	is_a	ethidium bromide	salt
CHEBI:24866	CHEBI:37577	is_a	salt	heteroatomic molecular entity
CHEBI:4883	CHEBI:37578	is_a	ethidium bromide	halide
CHEBI:4883	CHEBI:22928	is_a	ethidium bromide	bromine molecular entity
CHEBI:35442	CHEBI:35441	is_a	antiparasitic agent	antiinfective agent
CHEBI:35820	CHEBI:35442	is_a	antiprotozoal drug	antiparasitic agent
CHEBI:35820	CHEBI:36043	is_a	antiprotozoal drug	antimicrobial drug
CHEBI:4883	CHEBI:35820	is_a	ethidium bromide	antiprotozoal drug
CHEBI:17474	CHEBI:77746	has_role	estrone 3-sulfate	human metabolite
CHEBI:17474	CHEBI:59696	is_a	estrone 3-sulfate	steroid sulfate oxoanion
CHEBI:17474	CHEBI:75771	has_role	estrone 3-sulfate	mouse metabolite
CHEBI:17474	CHEBI:19168	is_a	estrone 3-sulfate	17-oxo steroid
CHEBI:17474	CHEBI:16158	is_a	estrone 3-sulfate	steroid sulfate
CHEBI:4828	CHEBI:33719	is_a	ergothioneine	alpha-amino-acid cation
CHEBI:4828	CHEBI:33261	is_a	ergothioneine	organosulfur compound
CHEBI:4828	CHEBI:24780	is_a	ergothioneine	imidazoles
CHEBI:4828	CHEBI:33575	is_a	ergothioneine	carboxylic acid
CHEBI:4828	CHEBI:83821	is_a	ergothioneine	amino acid derivative
CHEBI:4828	CHEBI:83811	is_a	ergothioneine	proteinogenic amino acid derivative
CHEBI:4828	CHEBI:76946	has_role	ergothioneine	fungal metabolite
CHEBI:4828	CHEBI:76206	has_role	ergothioneine	xenobiotic metabolite
CHEBI:4828	CHEBI:76924	has_role	ergothioneine	plant metabolite
CHEBI:4828	CHEBI:22860	is_a	ergothioneine	amino-acid betaine
CHEBI:4828	CHEBI:22586	has_role	ergothioneine	antioxidant
CHEBI:4828	CHEBI:38161	has_role	ergothioneine	chelator
CHEBI:4828	CHEBI:26834	is_a	ergothioneine	sulfur-containing amino acid
CHEBI:28918	CHEBI:77746	has_role	(R)-adrenaline	human metabolite
CHEBI:28918	CHEBI:33567	is_a	(R)-adrenaline	catecholamine
CHEBI:28918	CHEBI:25697	is_a	(R)-adrenaline	organic cation
CHEBI:28918	CHEBI:35274	is_a	(R)-adrenaline	ammonium ion derivative
CHEBI:28918	CHEBI:23888	is_a	(R)-adrenaline	drug
CHEBI:50514	CHEBI:35554	is_a	vasoconstrictor agent	cardiovascular drug
CHEBI:48539	CHEBI:37962	is_a	alpha-adrenergic drug	adrenergic agent
CHEBI:35569	CHEBI:37886	is_a	alpha-adrenergic agonist	adrenergic agonist
CHEBI:35569	CHEBI:48539	is_a	alpha-adrenergic agonist	alpha-adrenergic drug
CHEBI:28918	CHEBI:24621	has_role	(R)-adrenaline	hormone
CHEBI:28918	CHEBI:37886	has_role	(R)-adrenaline	adrenergic agonist
CHEBI:28918	CHEBI:35620	has_role	(R)-adrenaline	vasodilator agent
CHEBI:28918	CHEBI:35569	has_role	(R)-adrenaline	alpha-adrenergic agonist
CHEBI:28918	CHEBI:50514	has_role	(R)-adrenaline	vasoconstrictor agent
CHEBI:28918	CHEBI:35522	has_role	(R)-adrenaline	beta-adrenergic agonist
CHEBI:28918	CHEBI:35524	has_role	(R)-adrenaline	sympathomimetic agent
CHEBI:28918	CHEBI:75771	has_role	(R)-adrenaline	mouse metabolite
CHEBI:60258	CHEBI:76759	is_a	EC 3.4.* (hydrolases acting on peptide bond) inhibitor	EC 3.* (hydrolase) inhibitor
CHEBI:4786	CHEBI:60258	is_a	enalaprilat (anhydrous)	EC 3.4.* (hydrolases acting on peptide bond) inhibitor
CHEBI:4786	CHEBI:35674	is_a	enalaprilat (anhydrous)	antihypertensive agent
CHEBI:4786	CHEBI:35674	has_role	enalaprilat (anhydrous)	antihypertensive agent
CHEBI:4786	CHEBI:35692	is_a	enalaprilat (anhydrous)	dicarboxylic acid
CHEBI:4786	CHEBI:90799	is_a	enalaprilat (anhydrous)	dipeptide zwitterion
CHEBI:31530	CHEBI:23677	is_a	edaravone	diazole
CHEBI:31530	CHEBI:36586	is_a	edaravone	carbonyl compound
CHEBI:48578	CHEBI:22586	is_a	radical scavenger	antioxidant
CHEBI:31530	CHEBI:48578	has_role	edaravone	radical scavenger
CHEBI:31530	CHEBI:22586	has_role	edaravone	antioxidant
CHEBI:28748	CHEBI:36141	is_a	doxorubicin	quinone
CHEBI:36141	CHEBI:3992	is_a	quinone	cyclic ketone
CHEBI:28748	CHEBI:33836	is_a	doxorubicin	benzenoid aromatic compound
CHEBI:28748	CHEBI:51958	is_a	doxorubicin	organic polycyclic compound
CHEBI:28748	CHEBI:24400	is_a	doxorubicin	glycoside
CHEBI:28748	CHEBI:63299	is_a	doxorubicin	carbohydrate derivative
CHEBI:28748	CHEBI:33281	has_role	doxorubicin	antimicrobial agent
CHEBI:28748	CHEBI:48120	is_a	doxorubicin	anthracycline
CHEBI:35315	CHEBI:24400	is_a	deoxy hexoside	glycoside
CHEBI:26188	CHEBI:36963	is_a	polyketide	organooxygen compound
CHEBI:48120	CHEBI:25212	has_role	anthracycline	metabolite
CHEBI:48120	CHEBI:26188	is_a	anthracycline	polyketide
CHEBI:48120	CHEBI:35274	is_a	anthracycline	ammonium ion derivative
CHEBI:48120	CHEBI:25697	is_a	anthracycline	organic cation
CHEBI:28748	CHEBI:76971	has_role	doxorubicin	Escherichia coli metabolite
CHEBI:28748	CHEBI:35315	is_a	doxorubicin	deoxy hexoside
CHEBI:28748	CHEBI:139590	is_a	doxorubicin	primary alpha-hydroxy ketone
CHEBI:28748	CHEBI:139592	is_a	doxorubicin	tertiary alpha-hydroxy ketone
CHEBI:64365	CHEBI:50047	is_a	aralkylamino compound	organic amino compound
CHEBI:63534	CHEBI:64365	is_a	monoamine	aralkylamino compound
CHEBI:25375	CHEBI:33280	has_role	monoamine molecular messenger	molecular messenger
CHEBI:25375	CHEBI:63534	is_a	monoamine molecular messenger	monoamine
CHEBI:33567	CHEBI:33853	is_a	catecholamine	phenols
CHEBI:33567	CHEBI:25375	is_a	catecholamine	monoamine molecular messenger
CHEBI:33567	CHEBI:64365	is_a	catecholamine	aralkylamino compound
CHEBI:35524	CHEBI:37962	is_a	sympathomimetic agent	adrenergic agent
CHEBI:18243	CHEBI:77746	has_role	dopamine	human metabolite
CHEBI:18243	CHEBI:35274	is_a	dopamine	ammonium ion derivative
CHEBI:35522	CHEBI:37962	is_a	beta-adrenergic agonist	adrenergic agent
CHEBI:37962	CHEBI:35942	is_a	adrenergic agent	neurotransmitter agent
CHEBI:37886	CHEBI:37962	is_a	adrenergic agonist	adrenergic agent
CHEBI:35522	CHEBI:37886	is_a	beta-adrenergic agonist	adrenergic agonist
CHEBI:18243	CHEBI:38147	has_role	dopamine	cardiotonic drug
CHEBI:18243	CHEBI:35522	has_role	dopamine	beta-adrenergic agonist
CHEBI:18243	CHEBI:48560	has_role	dopamine	dopaminergic agent
CHEBI:18243	CHEBI:35524	has_role	dopamine	sympathomimetic agent
CHEBI:18243	CHEBI:76971	has_role	dopamine	Escherichia coli metabolite
CHEBI:18243	CHEBI:75771	has_role	dopamine	mouse metabolite
CHEBI:18243	CHEBI:33567	is_a	dopamine	catecholamine
CHEBI:36005	CHEBI:35366	is_a	docosahexaenoic acid	fatty acid
CHEBI:36005	CHEBI:26208	is_a	docosahexaenoic acid	polyunsaturated fatty acid
CHEBI:53339	CHEBI:27208	is_a	olefinic fatty acid	unsaturated fatty acid
CHEBI:53339	CHEBI:78840	is_a	olefinic fatty acid	olefinic compound
CHEBI:27208	CHEBI:35366	is_a	unsaturated fatty acid	fatty acid
CHEBI:26208	CHEBI:27208	is_a	polyunsaturated fatty acid	unsaturated fatty acid
CHEBI:15904	CHEBI:35366	is_a	long-chain fatty acid	fatty acid
CHEBI:36005	CHEBI:15904	is_a	docosahexaenoic acid	long-chain fatty acid
CHEBI:36005	CHEBI:77746	has_role	docosahexaenoic acid	human metabolite
CHEBI:36005	CHEBI:53339	is_a	docosahexaenoic acid	olefinic fatty acid
CHEBI:89575	CHEBI:36963	is_a	3,5-Diiodothyronine	organooxygen compound
CHEBI:89575	CHEBI:35352	is_a	3,5-Diiodothyronine	organonitrogen compound
CHEBI:4551	CHEBI:25212	has_role	digoxin	metabolite
CHEBI:4551	CHEBI:24400	is_a	digoxin	glycoside
CHEBI:4551	CHEBI:35341	is_a	digoxin	steroid
CHEBI:77307	CHEBI:50267	is_a	cardioprotective agent	protective agent
CHEBI:38092	CHEBI:77307	has_role	cardenolide glycoside	cardioprotective agent
CHEBI:38092	CHEBI:26766	is_a	cardenolide glycoside	steroid lactone
CHEBI:38092	CHEBI:24400	is_a	cardenolide glycoside	glycoside
CHEBI:26766	CHEBI:25000	is_a	steroid lactone	lactone
CHEBI:26766	CHEBI:35341	is_a	steroid lactone	steroid
CHEBI:25000	CHEBI:33308	is_a	lactone	carboxylic ester
CHEBI:25000	CHEBI:38104	is_a	lactone	oxacycle
CHEBI:25000	CHEBI:35701	is_a	lactone	ester
CHEBI:37581	CHEBI:25000	is_a	gamma-lactone	lactone
CHEBI:38092	CHEBI:37581	is_a	cardenolide glycoside	gamma-lactone
CHEBI:38092	CHEBI:24129	is_a	cardenolide glycoside	furans
CHEBI:63510	CHEBI:76895	is_a	EC 3.6.3.9 (Na(+)/K(+)-transporting ATPase) inhibitor	EC 3.6.3.* (acid anhydride hydrolase catalysing transmembrane movement of substances) inhibitor
CHEBI:38147	CHEBI:35554	is_a	cardiotonic drug	cardiovascular drug
CHEBI:4551	CHEBI:53000	has_role	digoxin	epitope
CHEBI:4551	CHEBI:38070	has_role	digoxin	anti-arrhythmia drug
CHEBI:4551	CHEBI:38147	has_role	digoxin	cardiotonic drug
CHEBI:4551	CHEBI:63510	has_role	digoxin	EC 3.6.3.9 (Na(+)/K(+)-transporting ATPase) inhibitor
CHEBI:4551	CHEBI:38092	is_a	digoxin	cardenolide glycoside
CHEBI:36683	CHEBI:36684	is_a	organochlorine compound	organohalogen compound
CHEBI:36683	CHEBI:23117	is_a	organochlorine compound	chlorine molecular entity
CHEBI:23132	CHEBI:22712	is_a	chlorobenzenes	benzenes
CHEBI:23132	CHEBI:36683	is_a	chlorobenzenes	organochlorine compound
CHEBI:47381	CHEBI:23132	is_a	diclofenac	chlorobenzenes
CHEBI:47381	CHEBI:25384	is_a	diclofenac	monocarboxylic acid
CHEBI:47381	CHEBI:35481	has_role	diclofenac	non-narcotic analgesic
CHEBI:47381	CHEBI:35493	has_role	diclofenac	antipyretic
CHEBI:47381	CHEBI:35544	has_role	diclofenac	EC 1.14.99.1 (prostaglandin-endoperoxide synthase) inhibitor
CHEBI:47381	CHEBI:35703	has_role	diclofenac	xenobiotic
CHEBI:47381	CHEBI:78298	has_role	diclofenac	environmental contaminant
CHEBI:47381	CHEBI:88188	has_role	diclofenac	drug allergen
CHEBI:47381	CHEBI:35475	has_role	diclofenac	non-steroidal anti-inflammatory drug
CHEBI:47381	CHEBI:50995	is_a	diclofenac	secondary amino compound
CHEBI:47381	CHEBI:33709	is_a	diclofenac	amino acid
CHEBI:47381	CHEBI:33860	is_a	diclofenac	aromatic amine
CHEBI:81498	CHEBI:16670	is_a	Deltorphin B	peptide
CHEBI:26819	CHEBI:35701	is_a	sulfuric ester	ester
CHEBI:26819	CHEBI:37826	is_a	sulfuric ester	sulfuric acid derivative
CHEBI:16158	CHEBI:35701	is_a	steroid sulfate	ester
CHEBI:16158	CHEBI:35341	is_a	steroid sulfate	steroid
CHEBI:16158	CHEBI:26819	is_a	steroid sulfate	sulfuric ester
CHEBI:16158	CHEBI:25704	is_a	steroid sulfate	organic sulfate
CHEBI:77194	CHEBI:76668	is_a	EC 2.7.1.33 (pantothenate kinase) inhibitor	EC 2.7.* (P-containing group transferase) inhibitor
CHEBI:59696	CHEBI:25704	is_a	steroid sulfate oxoanion	organic sulfate
CHEBI:16814	CHEBI:77746	has_role	dehydroepiandrosterone sulfate	human metabolite
CHEBI:16814	CHEBI:59696	is_a	dehydroepiandrosterone sulfate	steroid sulfate oxoanion
CHEBI:16814	CHEBI:77194	has_role	dehydroepiandrosterone sulfate	EC 2.7.1.33 (pantothenate kinase) inhibitor
CHEBI:16814	CHEBI:75771	has_role	dehydroepiandrosterone sulfate	mouse metabolite
CHEBI:16814	CHEBI:16158	is_a	dehydroepiandrosterone sulfate	steroid sulfate
CHEBI:16814	CHEBI:19168	is_a	dehydroepiandrosterone sulfate	17-oxo steroid
CHEBI:28689	CHEBI:35341	is_a	dehydroepiandrosterone	steroid
CHEBI:19168	CHEBI:35789	is_a	17-oxo steroid	oxo steroid
CHEBI:19168	CHEBI:3992	is_a	17-oxo steroid	cyclic ketone
CHEBI:28689	CHEBI:24621	is_a	dehydroepiandrosterone	hormone
CHEBI:28689	CHEBI:77746	has_role	dehydroepiandrosterone	human metabolite
CHEBI:28689	CHEBI:75771	has_role	dehydroepiandrosterone	mouse metabolite
CHEBI:28689	CHEBI:19168	is_a	dehydroepiandrosterone	17-oxo steroid
CHEBI:28689	CHEBI:1722	is_a	dehydroepiandrosterone	3beta-hydroxy-Delta(5)-steroid
CHEBI:17242	CHEBI:26912	is_a	dehydroascorbic acid	oxolanes
CHEBI:17242	CHEBI:77746	has_role	dehydroascorbic acid	human metabolite
CHEBI:17242	CHEBI:25696	is_a	dehydroascorbic acid	organic anion
CHEBI:17242	CHEBI:75771	has_role	dehydroascorbic acid	mouse metabolite
CHEBI:24129	CHEBI:38104	is_a	furans	oxacycle
CHEBI:24129	CHEBI:25693	is_a	furans	organic heteromonocyclic compound
CHEBI:63581	CHEBI:24129	is_a	stavudine	furans
CHEBI:60783	CHEBI:21731	is_a	nucleoside analogue	N-glycosyl compound
CHEBI:76668	CHEBI:71300	is_a	EC 2.7.* (P-containing group transferase) inhibitor	EC 2.* (transferase) inhibitor
CHEBI:59897	CHEBI:76668	is_a	EC 2.7.7.49 (RNA-directed DNA polymerase) inhibitor	EC 2.7.* (P-containing group transferase) inhibitor
CHEBI:59897	CHEBI:22587	is_a	EC 2.7.7.49 (RNA-directed DNA polymerase) inhibitor	antiviral agent
CHEBI:63581	CHEBI:35221	has_role	stavudine	antimetabolite
CHEBI:63581	CHEBI:59897	has_role	stavudine	EC 2.7.7.49 (RNA-directed DNA polymerase) inhibitor
CHEBI:63581	CHEBI:22587	has_role	stavudine	antiviral agent
CHEBI:63581	CHEBI:50860	is_a	stavudine	organic molecular entity
CHEBI:63581	CHEBI:60783	is_a	stavudine	nucleoside analogue
CHEBI:64571	CHEBI:35942	is_a	NMDA receptor agonist	neurotransmitter agent
CHEBI:16523	CHEBI:17822	is_a	D-serine	serine
CHEBI:17822	CHEBI:78675	has_role	serine	fundamental metabolite
CHEBI:17822	CHEBI:33704	is_a	serine	alpha-amino acid
CHEBI:17822	CHEBI:33719	is_a	serine	alpha-amino-acid cation
CHEBI:17822	CHEBI:26167	is_a	serine	polar amino acid
CHEBI:17822	CHEBI:35238	is_a	serine	amino acid zwitterion
CHEBI:16523	CHEBI:64571	has_role	D-serine	NMDA receptor agonist
CHEBI:16523	CHEBI:77746	has_role	D-serine	human metabolite
CHEBI:16523	CHEBI:76971	has_role	D-serine	Escherichia coli metabolite
CHEBI:16523	CHEBI:16733	is_a	D-serine	D-alpha-amino acid
CHEBI:16313	CHEBI:16733	is_a	D-proline	D-alpha-amino acid
CHEBI:16313	CHEBI:77746	has_role	D-proline	human metabolite
CHEBI:16313	CHEBI:26271	is_a	D-proline	proline
CHEBI:26271	CHEBI:33704	is_a	proline	alpha-amino acid
CHEBI:26271	CHEBI:77746	has_role	proline	human metabolite
CHEBI:26271	CHEBI:83056	has_role	proline	Daphnia magna metabolite
CHEBI:26271	CHEBI:38260	is_a	proline	pyrrolidines
CHEBI:26271	CHEBI:33719	is_a	proline	alpha-amino-acid cation
CHEBI:16313	CHEBI:75771	has_role	D-proline	mouse metabolite
CHEBI:28225	CHEBI:16733	is_a	D-leucine	D-alpha-amino acid
CHEBI:28225	CHEBI:75772	has_role	D-leucine	Saccharomyces cerevisiae metabolite
CHEBI:28225	CHEBI:76969	has_role	D-leucine	bacterial metabolite
CHEBI:28225	CHEBI:25017	is_a	D-leucine	leucine
CHEBI:22918	CHEBI:33709	is_a	branched-chain amino acid	amino acid
CHEBI:25017	CHEBI:33719	is_a	leucine	alpha-amino-acid cation
CHEBI:25017	CHEBI:83056	has_role	leucine	Daphnia magna metabolite
CHEBI:25017	CHEBI:22918	is_a	leucine	branched-chain amino acid
CHEBI:25017	CHEBI:33704	is_a	leucine	alpha-amino acid
CHEBI:47952	CHEBI:33720	is_a	D-glucopyranuronic acid	carbohydrate acid
CHEBI:47952	CHEBI:25384	is_a	D-glucopyranuronic acid	monocarboxylic acid
CHEBI:47952	CHEBI:35381	is_a	D-glucopyranuronic acid	monosaccharide
CHEBI:47952	CHEBI:77746	has_role	D-glucopyranuronic acid	human metabolite
CHEBI:47952	CHEBI:76971	has_role	D-glucopyranuronic acid	Escherichia coli metabolite
CHEBI:47952	CHEBI:84735	has_role	D-glucopyranuronic acid	algal metabolite
CHEBI:16375	CHEBI:78675	has_role	D-cysteine	fundamental metabolite
CHEBI:16375	CHEBI:15356	is_a	D-cysteine	cysteine
CHEBI:16375	CHEBI:16733	is_a	D-cysteine	D-alpha-amino acid
CHEBI:16347	CHEBI:23888	is_a	(R)-carnitine	drug
CHEBI:16347	CHEBI:17126	is_a	(R)-carnitine	carnitine
CHEBI:16347	CHEBI:35679	has_role	(R)-carnitine	antilipemic drug
CHEBI:16347	CHEBI:27314	has_role	(R)-carnitine	water-soluble vitamin
CHEBI:16347	CHEBI:33229	has_role	(R)-carnitine	vitamin
CHEBI:16347	CHEBI:50733	has_role	(R)-carnitine	nutraceutical
CHEBI:16347	CHEBI:75772	has_role	(R)-carnitine	Saccharomyces cerevisiae metabolite
CHEBI:17066	CHEBI:33280	is_a	(R)-3-hydroxybutyric acid	molecular messenger
CHEBI:17066	CHEBI:77746	has_role	(R)-3-hydroxybutyric acid	human metabolite
CHEBI:17066	CHEBI:76946	has_role	(R)-3-hydroxybutyric acid	fungal metabolite
CHEBI:17066	CHEBI:73693	is_a	(R)-3-hydroxybutyric acid	ketone body
CHEBI:17066	CHEBI:20067	is_a	(R)-3-hydroxybutyric acid	3-hydroxybutyric acid
CHEBI:16733	CHEBI:33704	is_a	D-alpha-amino acid	alpha-amino acid
CHEBI:16733	CHEBI:35238	is_a	D-alpha-amino acid	amino acid zwitterion
CHEBI:16733	CHEBI:83925	is_a	D-alpha-amino acid	non-proteinogenic alpha-amino acid
CHEBI:15570	CHEBI:16449	is_a	D-alanine	alanine
CHEBI:15570	CHEBI:77746	has_role	D-alanine	human metabolite
CHEBI:15570	CHEBI:77881	has_role	D-alanine	EC 4.3.1.15 (diaminopropionate ammonia-lyase) inhibitor
CHEBI:15570	CHEBI:76971	has_role	D-alanine	Escherichia coli metabolite
CHEBI:15570	CHEBI:16733	is_a	D-alanine	D-alpha-amino acid
CHEBI:33860	CHEBI:33659	is_a	aromatic amine	organic aromatic compound
CHEBI:33860	CHEBI:50047	is_a	aromatic amine	organic amino compound
CHEBI:38338	CHEBI:39447	is_a	aminopyrimidine	pyrimidines
CHEBI:38338	CHEBI:33860	is_a	aminopyrimidine	aromatic amine
CHEBI:26432	CHEBI:39447	is_a	pyrimidine nucleobase	pyrimidines
CHEBI:26432	CHEBI:18282	is_a	pyrimidine nucleobase	nucleobase
CHEBI:16040	CHEBI:77746	has_role	cytosine	human metabolite
CHEBI:16040	CHEBI:76971	has_role	cytosine	Escherichia coli metabolite
CHEBI:16040	CHEBI:75772	has_role	cytosine	Saccharomyces cerevisiae metabolite
CHEBI:16040	CHEBI:75771	has_role	cytosine	mouse metabolite
CHEBI:16040	CHEBI:26432	is_a	cytosine	pyrimidine nucleobase
CHEBI:16040	CHEBI:38337	is_a	cytosine	pyrimidone
CHEBI:16040	CHEBI:38338	is_a	cytosine	aminopyrimidine
CHEBI:39446	CHEBI:26440	is_a	pyrimidine ribonucleosides	pyrimidine nucleoside
CHEBI:39446	CHEBI:18254	is_a	pyrimidine ribonucleosides	ribonucleoside
CHEBI:17562	CHEBI:39446	is_a	cytidine	pyrimidine ribonucleosides
CHEBI:17562	CHEBI:77746	has_role	cytidine	human metabolite
CHEBI:17562	CHEBI:75772	has_role	cytidine	Saccharomyces cerevisiae metabolite
CHEBI:17562	CHEBI:76971	has_role	cytidine	Escherichia coli metabolite
CHEBI:17562	CHEBI:75771	has_role	cytidine	mouse metabolite
CHEBI:28680	CHEBI:24400	is_a	cytarabine	glycoside
CHEBI:50846	CHEBI:23888	is_a	immunomodulator	drug
CHEBI:50846	CHEBI:24432	is_a	immunomodulator	biological role
CHEBI:35705	CHEBI:50846	is_a	immunosuppressive agent	immunomodulator
CHEBI:28680	CHEBI:35610	has_role	cytarabine	antineoplastic agent
CHEBI:28680	CHEBI:35221	has_role	cytarabine	antimetabolite
CHEBI:28680	CHEBI:22587	has_role	cytarabine	antiviral agent
CHEBI:28680	CHEBI:35705	has_role	cytarabine	immunosuppressive agent
CHEBI:28680	CHEBI:26440	is_a	cytarabine	pyrimidine nucleoside
CHEBI:28680	CHEBI:63367	is_a	cytarabine	monosaccharide derivative
CHEBI:4047	CHEBI:76971	has_role	L-cysteinylglycine	Escherichia coli metabolite
CHEBI:4047	CHEBI:75772	has_role	L-cysteinylglycine	Saccharomyces cerevisiae metabolite
[truncated: 2,698 more rows]
