# Supplementary material for: A substrate‐based ontology for human solute carriers
Source: Mol Syst Biol. 2020 Jul 22;16(7):e9652. doi: 10.15252/msb.20209652 (PMC7374931; doi:10.15252/msb.20209652)
Supplement: Supplementary file 5 — Table EV4 [file MSB-16-e9652-s005.xlsx]

## Sheet: Sheet1
Table EV4: Number of SLCs for selected substrate terms Sheet 1: "#substrate_terms": Substrate terms and ChEBI identifiers for substrate terms selected for random forest classifiers

## Sheet: #substrate_terms
Substrate_term	ChEBI_identifier	Number_of_annotated_transporters
Alkali metal cation	CHEBI:33504	103
Alkaline earth cation	CHEBI:33513	20
Calcium(2+)	CHEBI:29108	11
Carbohydrate	CHEBI:16646	21
Carboxylic acid	CHEBI:33575	126
Divalent metal cation	CHEBI:60240	49
Elemental halogen	CHEBI:33434	42
Inorganic anion	CHEBI:24834	66
L-alpha-amino acid	CHEBI:15705	59
Lipid	CHEBI:18059	40
Magnesium(2+)	CHEBI:18420	9
Metal cation	CHEBI:25213	141
Nucleobase-containing molecular entity	CHEBI:61120	40
Potassium(1+)	CHEBI:29103	18
Sodium(1+)	CHEBI:29101	99
Steroid	CHEBI:35341	24
Transition element cation	CHEBI:33515	30
Zinc(2-)	CHEBI:29105	23
